# Supplementary material for: Network Toxicology Reveals the Mechanisms of the Plasticizer Metabolite MECPP in Metabolic Diseases
Source: Int J Mol Sci. 2026 Apr 16;27(8):3550. doi: 10.3390/ijms27083550 (PMC13117022; doi:10.3390/ijms27083550)
Supplement: Supplementary file 1 [file ijms-27-03550-s001.zip › Table S1.xlsx]

## Sheet: Sheet1
Gene	Atherosclerosis (GC>1+OMIM)	Diabetes (GC>1+OMIM)	Hypertension (GC>1+OMIM)	NAFLD (GC>1+OMIM)	In MECPP	Intersection Count
ACE	Yes	Yes	Yes	Yes	Yes	4
MMP9	Yes	Yes	Yes	Yes	Yes	4
SCARB1	Yes	Yes	Yes	Yes	Yes	4
AGTR1	Yes	Yes	Yes	Yes	Yes	4
MMP2	Yes	Yes	Yes	Yes	Yes	4
APP	Yes	Yes	Yes	Yes	Yes	4
PIK3CA	Yes	Yes	Yes	Yes	Yes	4
TNFRSF1A	Yes	Yes	Yes	Yes	Yes	4
MAPK14	Yes	Yes	Yes	Yes	Yes	4
ELANE	Yes	Yes	Yes	Yes	Yes	4
MAPK8	Yes	Yes	Yes	Yes	Yes	4
CASP3	Yes	Yes	Yes	Yes	Yes	4
ADAM17	Yes	Yes	Yes	Yes	Yes	4
BCL2	Yes	Yes	Yes	Yes	Yes	4
TERT	Yes	Yes	Yes	Yes	Yes	4
CTSS	Yes	Yes	Yes	Yes	Yes	4
PTPN1	Yes	Yes	Yes	Yes	Yes	4
AR	Yes	Yes	Yes	Yes	Yes	4
CTSB	Yes	Yes	Yes	Yes	Yes	4
MMP7	Yes	Yes	Yes	Yes	Yes	4
SLC2A1	Yes	Yes	Yes	Yes	Yes	4
CCR1	Yes	Yes	Yes	Yes	Yes	4
VCP	Yes	Yes	Yes	Yes	Yes	4
P2RX7	Yes	Yes	Yes	Yes	Yes	4
PRKCD	Yes	Yes	Yes	Yes	Yes	4
PRKCA	Yes	Yes	Yes	Yes	Yes	4
GPBAR1	No	Yes	Yes	Yes	Yes	3
PDE4A	No	Yes	Yes	Yes	Yes	3
SLC6A9	No	Yes	Yes	Yes	Yes	3
TSPO	Yes	Yes	No	Yes	Yes	3
ALOX15	Yes	Yes	Yes	No	Yes	3
MECP2	Yes	Yes	Yes	No	Yes	3
CTSL	Yes	Yes	Yes	No	Yes	3
IDO1	Yes	Yes	Yes	No	Yes	3
ADORA2A	Yes	Yes	Yes	No	Yes	3
MTNR1B	Yes	Yes	Yes	No	Yes	3
CMA1	Yes	Yes	Yes	No	Yes	3
PTGES	Yes	Yes	Yes	No	Yes	3
CTSK	Yes	Yes	Yes	No	Yes	3
ADORA2B	Yes	Yes	Yes	No	Yes	3
SLC2A2	Yes	Yes	Yes	No	Yes	3
PDE5A	Yes	Yes	Yes	No	Yes	3
KCNN4	Yes	Yes	Yes	No	Yes	3
ABL1	Yes	Yes	Yes	No	Yes	3
LRG1	Yes	Yes	Yes	No	Yes	3
PTAFR	Yes	Yes	No	No	Yes	2
PTPN2	Yes	Yes	No	No	Yes	2
MEN1	No	Yes	Yes	No	Yes	2
TRPC6	No	Yes	Yes	No	Yes	2
SLC2A3	No	Yes	Yes	No	Yes	2
TRPV1	No	Yes	Yes	No	Yes	2
ADORA1	No	Yes	Yes	No	Yes	2
TRPV4	No	Yes	Yes	No	Yes	2
SCN10A	No	Yes	Yes	No	Yes	2
CAPN1	No	Yes	Yes	No	Yes	2
PDE4C	No	Yes	Yes	No	Yes	2
FECH	No	Yes	Yes	No	Yes	2
KCNA5	No	Yes	Yes	No	Yes	2
MCL1	No	Yes	Yes	No	Yes	2
BCL2L1	No	Yes	Yes	No	Yes	2
ALG14	No	Yes	Yes	No	Yes	2
MTNR1A	No	Yes	Yes	No	Yes	2
BCL2A1	No	Yes	Yes	No	Yes	2
CRHR1	No	Yes	Yes	No	Yes	2
TRPC3	No	Yes	Yes	No	Yes	2
PDE4B	No	Yes	Yes	No	Yes	2
MAPK11	No	Yes	Yes	No	Yes	2
PTGDR2	No	Yes	Yes	No	Yes	2
PTGFR	No	Yes	Yes	No	Yes	2
PTGER1	No	Yes	Yes	No	Yes	2
TACR3	No	Yes	Yes	No	Yes	2
GRM5	No	Yes	No	Yes	Yes	2
PABPC1	No	Yes	No	Yes	Yes	2
ELOVL6	No	Yes	No	Yes	Yes	2
BAD	No	Yes	No	No	Yes	1
TRPA1	No	Yes	No	No	Yes	1
FKBP1A	No	Yes	No	No	Yes	1
CPB1	No	Yes	No	No	Yes	1
PDE10A	No	Yes	No	No	Yes	1
PREP	No	Yes	No	No	Yes	1
HCRTR2	No	Yes	No	No	Yes	1
BCL2L2	No	Yes	No	No	Yes	1
RORC	No	Yes	No	No	Yes	1
GRM4	No	Yes	No	No	Yes	1
CTSV	No	Yes	No	No	Yes	1
BCL2L10	No	Yes	No	No	Yes	1
MAP3K8	No	No	No	Yes	Yes	1
NMBR	No	No	No	Yes	Yes	1
APOE	Yes	Yes	Yes	Yes	No	0
APOA1	Yes	Yes	Yes	Yes	No	0
LDLR	Yes	Yes	Yes	Yes	No	0
APOB	Yes	Yes	Yes	Yes	No	0
ABCA1	Yes	Yes	Yes	Yes	No	0
LPL	Yes	Yes	Yes	Yes	No	0
LIPC	Yes	Yes	Yes	Yes	No	0
ABCG8	Yes	Yes	Yes	Yes	No	0
PCSK9	Yes	Yes	Yes	Yes	No	0
LPA	Yes	Yes	Yes	Yes	No	0
H19	Yes	Yes	Yes	Yes	No	0
CRP	Yes	Yes	Yes	Yes	No	0
PPARG	Yes	Yes	Yes	Yes	No	0
GAS5	Yes	Yes	Yes	Yes	No	0
PON1	Yes	Yes	Yes	Yes	No	0
CETP	Yes	Yes	Yes	Yes	No	0
CDKN2B-AS1	Yes	Yes	Yes	Yes	No	0
CCL2	Yes	Yes	Yes	Yes	No	0
MIAT	Yes	Yes	Yes	Yes	No	0
LMNA	Yes	Yes	Yes	Yes	No	0
IL6	Yes	Yes	Yes	Yes	No	0
TUG1	Yes	Yes	Yes	Yes	No	0
NOS3	Yes	Yes	Yes	Yes	No	0
CARMN	Yes	Yes	Yes	Yes	No	0
OLR1	Yes	Yes	Yes	Yes	No	0
PVT1	Yes	Yes	Yes	Yes	No	0
ADIPOQ	Yes	Yes	Yes	Yes	No	0
INS	Yes	Yes	Yes	Yes	No	0
TNF	Yes	Yes	Yes	Yes	No	0
SERPINE1	Yes	Yes	Yes	Yes	No	0
LCAT	Yes	Yes	Yes	Yes	No	0
TLR4	Yes	Yes	Yes	Yes	No	0
HMGCR	Yes	Yes	Yes	Yes	No	0
SELE	Yes	Yes	Yes	Yes	No	0
APOC3	Yes	Yes	Yes	Yes	No	0
MTHFR	Yes	Yes	Yes	Yes	No	0
CBS	Yes	Yes	Yes	Yes	No	0
APOA5	Yes	Yes	Yes	Yes	No	0
PPARA	Yes	Yes	Yes	Yes	No	0
APOA2	Yes	Yes	Yes	Yes	No	0
VWF	Yes	Yes	Yes	Yes	No	0
SELP	Yes	Yes	Yes	Yes	No	0
ICAM1	Yes	Yes	Yes	Yes	No	0
VEGFA	Yes	Yes	Yes	Yes	No	0
VCAM1	Yes	Yes	Yes	Yes	No	0
ALB	Yes	Yes	Yes	Yes	No	0
TGFB1	Yes	Yes	Yes	Yes	No	0
THBD	Yes	Yes	Yes	Yes	No	0
LIPA	Yes	Yes	Yes	Yes	No	0
F5	Yes	Yes	Yes	Yes	No	0
AGT	Yes	Yes	Yes	Yes	No	0
MIR146A	Yes	Yes	Yes	Yes	No	0
F2	Yes	Yes	Yes	Yes	No	0
CD36	Yes	Yes	Yes	Yes	No	0
ABCG1	Yes	Yes	Yes	Yes	No	0
CYP7A1	Yes	Yes	Yes	Yes	No	0
IL10	Yes	Yes	Yes	Yes	No	0
TLR2	Yes	Yes	Yes	Yes	No	0
ESR1	Yes	Yes	Yes	Yes	No	0
IL1B	Yes	Yes	Yes	Yes	No	0
SERPINC1	Yes	Yes	Yes	Yes	No	0
RETN	Yes	Yes	Yes	Yes	No	0
MIR126	Yes	Yes	Yes	Yes	No	0
LEP	Yes	Yes	Yes	Yes	No	0
FGB	Yes	Yes	Yes	Yes	No	0
APOA1-AS	Yes	Yes	Yes	Yes	No	0
MPO	Yes	Yes	Yes	Yes	No	0
FGA	Yes	Yes	Yes	Yes	No	0
SREBF2	Yes	Yes	Yes	Yes	No	0
ANGPTL3	Yes	Yes	Yes	Yes	No	0
CX3CL1	Yes	Yes	Yes	Yes	No	0
TNFRSF11B	Yes	Yes	Yes	Yes	No	0
SPP1	Yes	Yes	Yes	Yes	No	0
EPHX2	Yes	Yes	Yes	Yes	No	0
FBN1	Yes	Yes	Yes	Yes	No	0
SOD2-OT1	Yes	Yes	Yes	Yes	No	0
SMAD3	Yes	Yes	Yes	Yes	No	0
IL18	Yes	Yes	Yes	Yes	No	0
NEAT1	Yes	Yes	Yes	Yes	No	0
CERNA3	Yes	Yes	Yes	Yes	No	0
MIR155	Yes	Yes	Yes	Yes	No	0
SMAD4	Yes	Yes	Yes	Yes	No	0
CEL	Yes	Yes	Yes	Yes	No	0
MIR21	Yes	Yes	Yes	Yes	No	0
MIR145	Yes	Yes	Yes	Yes	No	0
AGER	Yes	Yes	Yes	Yes	No	0
NLRP3	Yes	Yes	Yes	Yes	No	0
CD14	Yes	Yes	Yes	Yes	No	0
PTGS2	Yes	Yes	Yes	Yes	No	0
MIR221	Yes	Yes	Yes	Yes	No	0
SMARCA4	Yes	Yes	Yes	Yes	No	0
APOA4	Yes	Yes	Yes	Yes	No	0
TP53	Yes	Yes	Yes	Yes	No	0
HSPD1	Yes	Yes	Yes	Yes	No	0
APOH	Yes	Yes	Yes	Yes	No	0
CSF1	Yes	Yes	Yes	Yes	No	0
PON2	Yes	Yes	Yes	Yes	No	0
NR1H2	Yes	Yes	Yes	Yes	No	0
NAMPT	Yes	Yes	Yes	Yes	No	0
CX3CR1	Yes	Yes	Yes	Yes	No	0
TTR	Yes	Yes	Yes	Yes	No	0
CXCL8	Yes	Yes	Yes	Yes	No	0
LOX	Yes	Yes	Yes	Yes	No	0
FABP4	Yes	Yes	Yes	Yes	No	0
HNF4A	Yes	Yes	Yes	Yes	No	0
MIR17	Yes	Yes	Yes	Yes	No	0
FLNA	Yes	Yes	Yes	Yes	No	0
MIR125A	Yes	Yes	Yes	Yes	No	0
MALAT1	Yes	Yes	Yes	Yes	No	0
HMOX1	Yes	Yes	Yes	Yes	No	0
SIRT1	Yes	Yes	Yes	Yes	No	0
F3	Yes	Yes	Yes	Yes	No	0
SREBF1	Yes	Yes	Yes	Yes	No	0
HGF	Yes	Yes	Yes	Yes	No	0
PTPN11	Yes	Yes	Yes	Yes	No	0
MIR140	Yes	Yes	Yes	Yes	No	0
CFH	Yes	Yes	Yes	Yes	No	0
NOTCH1	Yes	Yes	Yes	Yes	No	0
NR1H4	Yes	Yes	Yes	Yes	No	0
MIR143	Yes	Yes	Yes	Yes	No	0
AHSG	Yes	Yes	Yes	Yes	No	0
ENPP1	Yes	Yes	Yes	Yes	No	0
CAV1	Yes	Yes	Yes	Yes	No	0
MMP1	Yes	Yes	Yes	Yes	No	0
C4A	Yes	Yes	Yes	Yes	No	0
MT-TP	Yes	Yes	Yes	Yes	No	0
CYBA	Yes	Yes	Yes	Yes	No	0
GHR	Yes	Yes	Yes	Yes	No	0
IL1RN	Yes	Yes	Yes	Yes	No	0
CDKN2A	Yes	Yes	Yes	Yes	No	0
CAT	Yes	Yes	Yes	Yes	No	0
FGF23	Yes	Yes	Yes	Yes	No	0
MIR33B	Yes	Yes	Yes	Yes	No	0
REN	Yes	Yes	Yes	Yes	No	0
RELA	Yes	Yes	Yes	Yes	No	0
AKT1	Yes	Yes	Yes	Yes	No	0
PGR-AS1	Yes	Yes	Yes	Yes	No	0
LINC02605	Yes	Yes	Yes	Yes	No	0
LRP6	Yes	Yes	Yes	Yes	No	0
PPARD	Yes	Yes	Yes	Yes	No	0
PIK3CG	Yes	Yes	Yes	Yes	No	0
NR1H3	Yes	Yes	Yes	Yes	No	0
IFNG	Yes	Yes	Yes	Yes	No	0
ACTA2	Yes	Yes	Yes	Yes	No	0
TGFBR2	Yes	Yes	Yes	Yes	No	0
TGFBR1	Yes	Yes	Yes	Yes	No	0
TIMP1	Yes	Yes	Yes	Yes	No	0
SMPD1	Yes	Yes	Yes	Yes	No	0
SOD2	Yes	Yes	Yes	Yes	No	0
HLA-DRB1	Yes	Yes	Yes	Yes	No	0
NPPB	Yes	Yes	Yes	Yes	No	0
IGF1	Yes	Yes	Yes	Yes	No	0
PTX3	Yes	Yes	Yes	Yes	No	0
HP	Yes	Yes	Yes	Yes	No	0
TRAF6	Yes	Yes	Yes	Yes	No	0
ALMS1	Yes	Yes	Yes	Yes	No	0
HMGB1	Yes	Yes	Yes	Yes	No	0
SMARCAL1	Yes	Yes	Yes	Yes	No	0
MTTP	Yes	Yes	Yes	Yes	No	0
HDAC9	Yes	Yes	Yes	Yes	No	0
MTOR	Yes	Yes	Yes	Yes	No	0
NFKB1	Yes	Yes	Yes	Yes	No	0
IL17A	Yes	Yes	Yes	Yes	No	0
CLU	Yes	Yes	Yes	Yes	No	0
GCK	Yes	Yes	Yes	Yes	No	0
MYH9	Yes	Yes	Yes	Yes	No	0
SOD1	Yes	Yes	Yes	Yes	No	0
ETV6	Yes	Yes	Yes	Yes	No	0
NFE2L2	Yes	Yes	Yes	Yes	No	0
MIR33A	Yes	Yes	Yes	Yes	No	0
MEG3	Yes	Yes	Yes	Yes	No	0
IL4	Yes	Yes	Yes	Yes	No	0
MIR222	Yes	Yes	Yes	Yes	No	0
HNF1A	Yes	Yes	Yes	Yes	No	0
KL	Yes	Yes	Yes	Yes	No	0
CTNNB1	Yes	Yes	Yes	Yes	No	0
CD68	Yes	Yes	Yes	Yes	No	0
CCR2	Yes	Yes	Yes	Yes	No	0
ABCC2	Yes	Yes	Yes	Yes	No	0
PNPLA2	Yes	Yes	Yes	Yes	No	0
GPT	Yes	Yes	Yes	Yes	No	0
TCF7L2	Yes	Yes	Yes	Yes	No	0
STAT3	Yes	Yes	Yes	Yes	No	0
MIR210	Yes	Yes	Yes	Yes	No	0
PDGFRB	Yes	Yes	Yes	Yes	No	0
GHRL	Yes	Yes	Yes	Yes	No	0
COL3A1	Yes	Yes	Yes	Yes	No	0
SOD3	Yes	Yes	Yes	Yes	No	0
PWAR1	Yes	Yes	Yes	Yes	No	0
IL1A	Yes	Yes	Yes	Yes	No	0
GSTM1	Yes	Yes	Yes	Yes	No	0
MIR182	Yes	Yes	Yes	Yes	No	0
FGF21	Yes	Yes	Yes	Yes	No	0
ZMPSTE24	Yes	Yes	Yes	Yes	No	0
PPARGC1A	Yes	Yes	Yes	Yes	No	0
GDF15	Yes	Yes	Yes	Yes	No	0
PTEN	Yes	Yes	Yes	Yes	No	0
CCL5	Yes	Yes	Yes	Yes	No	0
IL1R1	Yes	Yes	Yes	Yes	No	0
ALDH2	Yes	Yes	Yes	Yes	No	0
PRKACG	Yes	Yes	Yes	Yes	No	0
RUNX1	Yes	Yes	Yes	Yes	No	0
MIR214	Yes	Yes	Yes	Yes	No	0
NR1I2	Yes	Yes	Yes	Yes	No	0
NOS2	Yes	Yes	Yes	Yes	No	0
TXN	Yes	Yes	Yes	Yes	No	0
IGFBP3	Yes	Yes	Yes	Yes	No	0
MIR133B	Yes	Yes	Yes	Yes	No	0
UCP2	Yes	Yes	Yes	Yes	No	0
MIR98	Yes	Yes	Yes	Yes	No	0
FABP2	Yes	Yes	Yes	Yes	No	0
GSTT1	Yes	Yes	Yes	Yes	No	0
CHI3L1	Yes	Yes	Yes	Yes	No	0
SERPINA1	Yes	Yes	Yes	Yes	No	0
UCP1	Yes	Yes	Yes	Yes	No	0
MIR7-3HG	Yes	Yes	Yes	Yes	No	0
NPY	Yes	Yes	Yes	Yes	No	0
DPP4	Yes	Yes	Yes	Yes	No	0
TNFSF11	Yes	Yes	Yes	Yes	No	0
SHBG	Yes	Yes	Yes	Yes	No	0
CHIT1	Yes	Yes	Yes	Yes	No	0
TNFAIP3	Yes	Yes	Yes	Yes	No	0
DNMT1	Yes	Yes	Yes	Yes	No	0
MAPK1	Yes	Yes	Yes	Yes	No	0
CD163	Yes	Yes	Yes	Yes	No	0
HFE	Yes	Yes	Yes	Yes	No	0
ABCA4	Yes	Yes	Yes	Yes	No	0
HULC	Yes	Yes	Yes	Yes	No	0
LCN2	Yes	Yes	Yes	Yes	No	0
ACE2	Yes	Yes	Yes	Yes	No	0
SOST	Yes	Yes	Yes	Yes	No	0
INSR	Yes	Yes	Yes	Yes	No	0
DNASE1	Yes	Yes	Yes	Yes	No	0
PRKAG2	Yes	Yes	Yes	Yes	No	0
TIMP2	Yes	Yes	Yes	Yes	No	0
MIF	Yes	Yes	Yes	Yes	No	0
SERPIND1	Yes	Yes	Yes	Yes	No	0
FGF19	Yes	Yes	Yes	Yes	No	0
JUN	Yes	Yes	Yes	Yes	No	0
BGLAP	Yes	Yes	Yes	Yes	No	0
FLT1	Yes	Yes	Yes	Yes	No	0
CCL11	Yes	Yes	Yes	Yes	No	0
SLC17A5	Yes	Yes	Yes	Yes	No	0
HIF1A	Yes	Yes	Yes	Yes	No	0
APLN	Yes	Yes	Yes	Yes	No	0
SCARB2	Yes	Yes	Yes	Yes	No	0
CXCR4	Yes	Yes	Yes	Yes	No	0
MTRR	Yes	Yes	Yes	Yes	No	0
HPS1	Yes	Yes	Yes	Yes	No	0
GATA4	Yes	Yes	Yes	Yes	No	0
KLF4	Yes	Yes	Yes	Yes	No	0
C3	Yes	Yes	Yes	Yes	No	0
SNHG6	Yes	Yes	Yes	Yes	No	0
CASR	Yes	Yes	Yes	Yes	No	0
HBB	Yes	Yes	Yes	Yes	No	0
MIR146B	Yes	Yes	Yes	Yes	No	0
CXCL10	Yes	Yes	Yes	Yes	No	0
LIPE	Yes	Yes	Yes	Yes	No	0
SP1	Yes	Yes	Yes	Yes	No	0
GLP1R	Yes	Yes	Yes	Yes	No	0
SIRT6	Yes	Yes	Yes	Yes	No	0
CES1	Yes	Yes	Yes	Yes	No	0
FOXO1	Yes	Yes	Yes	Yes	No	0
CDH5	Yes	Yes	Yes	Yes	No	0
PNPLA3	Yes	Yes	Yes	Yes	No	0
XDH	Yes	Yes	Yes	Yes	No	0
ADRB2	Yes	Yes	Yes	Yes	No	0
ALOX12	Yes	Yes	Yes	Yes	No	0
STAT1	Yes	Yes	Yes	Yes	No	0
PARP1	Yes	Yes	Yes	Yes	No	0
ANGPT2	Yes	Yes	Yes	Yes	No	0
BDNF-AS	Yes	Yes	Yes	Yes	No	0
PLIN1	Yes	Yes	Yes	Yes	No	0
SPARC	Yes	Yes	Yes	Yes	No	0
LEPR	Yes	Yes	Yes	Yes	No	0
RBP4	Yes	Yes	Yes	Yes	No	0
MIR216A	Yes	Yes	Yes	Yes	No	0
THBS1	Yes	Yes	Yes	Yes	No	0
POSTN	Yes	Yes	Yes	Yes	No	0
IGFBP1	Yes	Yes	Yes	Yes	No	0
GGT1	Yes	Yes	Yes	Yes	No	0
BRCA1	Yes	Yes	Yes	Yes	No	0
PDCD1	Yes	Yes	Yes	Yes	No	0
LGALS3	Yes	Yes	Yes	Yes	No	0
GDF2	Yes	Yes	Yes	Yes	No	0
ECE1	Yes	Yes	Yes	Yes	No	0
GCLC	Yes	Yes	Yes	Yes	No	0
GCKR	Yes	Yes	Yes	Yes	No	0
ANGPTL8	Yes	Yes	Yes	Yes	No	0
ABCB1	Yes	Yes	Yes	Yes	No	0
NOS1	Yes	Yes	Yes	Yes	No	0
EGR1	Yes	Yes	Yes	Yes	No	0
HSPA4	Yes	Yes	Yes	Yes	No	0
SLC2A4	Yes	Yes	Yes	Yes	No	0
BSCL2	Yes	Yes	Yes	Yes	No	0
MIR34A	Yes	Yes	Yes	Yes	No	0
IL6R	Yes	Yes	Yes	Yes	No	0
MIR223	Yes	Yes	Yes	Yes	No	0
HSPB1	Yes	Yes	Yes	Yes	No	0
CDKN1A	Yes	Yes	Yes	Yes	No	0
FTO	Yes	Yes	Yes	Yes	No	0
AKT2	Yes	Yes	Yes	Yes	No	0
NOX4	Yes	Yes	Yes	Yes	No	0
CCL3	Yes	Yes	Yes	Yes	No	0
IL33	Yes	Yes	Yes	Yes	No	0
ALPL	Yes	Yes	Yes	Yes	No	0
MIR29A	Yes	Yes	Yes	Yes	No	0
MIR19A	Yes	Yes	Yes	Yes	No	0
TLR9	Yes	Yes	Yes	Yes	No	0
VTN	Yes	Yes	Yes	Yes	No	0
BDNF	Yes	Yes	Yes	Yes	No	0
SCD	Yes	Yes	Yes	Yes	No	0
CELSR2	Yes	Yes	Yes	Yes	No	0
TSC1	Yes	Yes	Yes	Yes	No	0
MIR142	Yes	Yes	Yes	Yes	No	0
VDR	Yes	Yes	Yes	Yes	No	0
CP	Yes	Yes	Yes	Yes	No	0
MIR150	Yes	Yes	Yes	Yes	No	0
MET	Yes	Yes	Yes	Yes	No	0
MMP13	Yes	Yes	Yes	Yes	No	0
MIR122	Yes	Yes	Yes	Yes	No	0
MIRLET7C	Yes	Yes	Yes	Yes	No	0
ZFAS1	Yes	Yes	Yes	Yes	No	0
HLA-DQB1	Yes	Yes	Yes	Yes	No	0
IL6ST	Yes	Yes	Yes	Yes	No	0
AHR	Yes	Yes	Yes	Yes	No	0
FNDC5	Yes	Yes	Yes	Yes	No	0
GSR	Yes	Yes	Yes	Yes	No	0
CYP1A1	Yes	Yes	Yes	Yes	No	0
MIR191	Yes	Yes	Yes	Yes	No	0
ROCK1	Yes	Yes	Yes	Yes	No	0
ITLN1	Yes	Yes	Yes	Yes	No	0
ADA2	Yes	Yes	Yes	Yes	No	0
AGXT2	Yes	Yes	Yes	Yes	No	0
CYBB	Yes	Yes	Yes	Yes	No	0
VEGFB	Yes	Yes	Yes	Yes	No	0
MIR22	Yes	Yes	Yes	Yes	No	0
FAT4	Yes	Yes	Yes	Yes	No	0
DDIT3	Yes	Yes	Yes	Yes	No	0
SERPINF1	Yes	Yes	Yes	Yes	No	0
PLAU	Yes	Yes	Yes	Yes	No	0
RB1	Yes	Yes	Yes	Yes	No	0
MIRLET7G	Yes	Yes	Yes	Yes	No	0
ARG2	Yes	Yes	Yes	Yes	No	0
ELAVL1	Yes	Yes	Yes	Yes	No	0
CD59	Yes	Yes	Yes	Yes	No	0
BMP2	Yes	Yes	Yes	Yes	No	0
PRKAA2	Yes	Yes	Yes	Yes	No	0
AGPAT2	Yes	Yes	Yes	Yes	No	0
CREB1	Yes	Yes	Yes	Yes	No	0
NCF1	Yes	Yes	Yes	Yes	No	0
IL13	Yes	Yes	Yes	Yes	No	0
JAG1	Yes	Yes	Yes	Yes	No	0
OSM	Yes	Yes	Yes	Yes	No	0
GCG	Yes	Yes	Yes	Yes	No	0
CTLA4	Yes	Yes	Yes	Yes	No	0
RARRES2	Yes	Yes	Yes	Yes	No	0
TNFSF10	Yes	Yes	Yes	Yes	No	0
AOC3	Yes	Yes	Yes	Yes	No	0
DNMT3A	Yes	Yes	Yes	Yes	No	0
TNFRSF1B	Yes	Yes	Yes	Yes	No	0
CHUK	Yes	Yes	Yes	Yes	No	0
IRS2	Yes	Yes	Yes	Yes	No	0
IRF5	Yes	Yes	Yes	Yes	No	0
BMP4	Yes	Yes	Yes	Yes	No	0
TNC	Yes	Yes	Yes	Yes	No	0
SIRT3	Yes	Yes	Yes	Yes	No	0
GSTP1	Yes	Yes	Yes	Yes	No	0
PRKAA1	Yes	Yes	Yes	Yes	No	0
SNCA	Yes	Yes	Yes	Yes	No	0
ATF3	Yes	Yes	Yes	Yes	No	0
PDGFA	Yes	Yes	Yes	Yes	No	0
COL1A1	Yes	Yes	Yes	Yes	No	0
ATM	Yes	Yes	Yes	Yes	No	0
MIR200B	Yes	Yes	Yes	Yes	No	0
FOS	Yes	Yes	Yes	Yes	No	0
FAS	Yes	Yes	Yes	Yes	No	0
PRKAB1	Yes	Yes	Yes	Yes	No	0
YAP1	Yes	Yes	Yes	Yes	No	0
MIR211	Yes	Yes	Yes	Yes	No	0
CYP2E1	Yes	Yes	Yes	Yes	No	0
MME	Yes	Yes	Yes	Yes	No	0
BAX	Yes	Yes	Yes	Yes	No	0
FASLG	Yes	Yes	Yes	Yes	No	0
FABP3	Yes	Yes	Yes	Yes	No	0
IRS1	Yes	Yes	Yes	Yes	No	0
FN1	Yes	Yes	Yes	Yes	No	0
DGAT1	Yes	Yes	Yes	Yes	No	0
MIR130A	Yes	Yes	Yes	Yes	No	0
MEFV	Yes	Yes	Yes	Yes	No	0
EGF	Yes	Yes	Yes	Yes	No	0
MIR199A1	Yes	Yes	Yes	Yes	No	0
TRE-TTC3-1	Yes	Yes	Yes	Yes	No	0
S100A9	Yes	Yes	Yes	Yes	No	0
TET2	Yes	Yes	Yes	Yes	No	0
TXNIP	Yes	Yes	Yes	Yes	No	0
CXCL9	Yes	Yes	Yes	Yes	No	0
MIR27A	Yes	Yes	Yes	Yes	No	0
ARG1	Yes	Yes	Yes	Yes	No	0
IGFBP2	Yes	Yes	Yes	Yes	No	0
CFTR	Yes	Yes	Yes	Yes	No	0
MIR208B	Yes	Yes	Yes	Yes	No	0
DHX9	Yes	Yes	Yes	Yes	No	0
CPS1	Yes	Yes	Yes	Yes	No	0
MIR30A	Yes	Yes	Yes	Yes	No	0
MMP10	Yes	Yes	Yes	Yes	No	0
CXCR3	Yes	Yes	Yes	Yes	No	0
DDAH2	Yes	Yes	Yes	Yes	No	0
ADIPOR1	Yes	Yes	Yes	Yes	No	0
IDH1	Yes	Yes	Yes	Yes	No	0
MIR34C	Yes	Yes	Yes	Yes	No	0
NQO1	Yes	Yes	Yes	Yes	No	0
MIR92A1	Yes	Yes	Yes	Yes	No	0
BHMT	Yes	Yes	Yes	Yes	No	0
EGFR	Yes	Yes	Yes	Yes	No	0
NEU1	Yes	Yes	Yes	Yes	No	0
MFGE8	Yes	Yes	Yes	Yes	No	0
KEAP1	Yes	Yes	Yes	Yes	No	0
CCL4	Yes	Yes	Yes	Yes	No	0
BRAF	Yes	Yes	Yes	Yes	No	0
APPL1	Yes	Yes	Yes	Yes	No	0
TNFRSF4	Yes	Yes	Yes	Yes	No	0
HSPA5	Yes	Yes	Yes	Yes	No	0
POMC	Yes	Yes	Yes	Yes	No	0
CD44	Yes	Yes	Yes	Yes	No	0
RAF1	Yes	Yes	Yes	Yes	No	0
MIR144	Yes	Yes	Yes	Yes	No	0
KIF11	Yes	Yes	Yes	Yes	No	0
MIR9-1	Yes	Yes	Yes	Yes	No	0
PIK3CB	Yes	Yes	Yes	Yes	No	0
MIR494	Yes	Yes	Yes	Yes	No	0
MIR212	Yes	Yes	Yes	Yes	No	0
S100A8	Yes	Yes	Yes	Yes	No	0
CNR1	Yes	Yes	Yes	Yes	No	0
HNF1A-AS1	Yes	Yes	Yes	Yes	No	0
CCN2	Yes	Yes	Yes	Yes	No	0
NOD2	Yes	Yes	Yes	Yes	No	0
PRL	Yes	Yes	Yes	Yes	No	0
DNAH8	Yes	Yes	Yes	Yes	No	0
TARDBP	Yes	Yes	Yes	Yes	No	0
FDFT1	Yes	Yes	Yes	Yes	No	0
MIR106B	Yes	Yes	Yes	Yes	No	0
MYD88	Yes	Yes	Yes	Yes	No	0
WNT5A	Yes	Yes	Yes	Yes	No	0
C1QTNF9	Yes	Yes	Yes	Yes	No	0
NAT2	Yes	Yes	Yes	Yes	No	0
WWP2	Yes	Yes	Yes	Yes	No	0
CD4	Yes	Yes	Yes	Yes	No	0
CYP3A4	Yes	Yes	Yes	Yes	No	0
THBS2	Yes	Yes	Yes	Yes	No	0
SNORD15A	Yes	Yes	Yes	Yes	No	0
CD274	Yes	Yes	Yes	Yes	No	0
HDAC1	Yes	Yes	Yes	Yes	No	0
MIR335	Yes	Yes	Yes	Yes	No	0
MERTK	Yes	Yes	Yes	Yes	No	0
EP300	Yes	Yes	Yes	Yes	No	0
MIR141	Yes	Yes	Yes	Yes	No	0
ADH1B	Yes	Yes	Yes	Yes	No	0
MIR24-1	Yes	Yes	Yes	Yes	No	0
BMP6	Yes	Yes	Yes	Yes	No	0
MIR132	Yes	Yes	Yes	Yes	No	0
GC	Yes	Yes	Yes	Yes	No	0
GPX1	Yes	Yes	Yes	Yes	No	0
ASS1	Yes	Yes	Yes	Yes	No	0
CYP8B1	Yes	Yes	Yes	Yes	No	0
IGF2BP1	Yes	Yes	Yes	Yes	No	0
CHEK2	Yes	Yes	Yes	Yes	No	0
MIRLET7D	Yes	Yes	Yes	Yes	No	0
GH1	Yes	Yes	Yes	Yes	No	0
XRCC6	Yes	Yes	Yes	Yes	No	0
XRCC5	Yes	Yes	Yes	Yes	No	0
MIR195	Yes	Yes	Yes	Yes	No	0
MIR103A1	Yes	Yes	Yes	Yes	No	0
FMO3	Yes	Yes	Yes	Yes	No	0
MIR181B1	Yes	Yes	Yes	Yes	No	0
STK11	Yes	Yes	Yes	Yes	No	0
MIR590	Yes	Yes	Yes	Yes	No	0
TRIB3	Yes	Yes	Yes	Yes	No	0
MLXIPL	Yes	Yes	Yes	Yes	No	0
MIR29B1	Yes	Yes	Yes	Yes	No	0
GPX4	Yes	Yes	Yes	Yes	No	0
MIR451A	Yes	Yes	Yes	Yes	No	0
HRAS	Yes	Yes	Yes	Yes	No	0
HSPA8	Yes	Yes	Yes	Yes	No	0
HTR2A	Yes	Yes	Yes	Yes	No	0
MLH1	Yes	Yes	Yes	Yes	No	0
SQSTM1	Yes	Yes	Yes	Yes	No	0
CIDEC	Yes	Yes	Yes	Yes	No	0
MIR320A	Yes	Yes	Yes	Yes	No	0
LEPQTL1	Yes	Yes	Yes	Yes	No	0
MIR532	Yes	Yes	Yes	Yes	No	0
MIR18A	Yes	Yes	Yes	Yes	No	0
CACNA2D1	Yes	Yes	Yes	Yes	No	0
MIR455	Yes	Yes	Yes	Yes	No	0
CNR2	Yes	Yes	Yes	Yes	No	0
APEX1	Yes	Yes	Yes	Yes	No	0
UCP3	Yes	Yes	Yes	Yes	No	0
TF	Yes	Yes	Yes	Yes	No	0
CANX	Yes	Yes	Yes	Yes	No	0
GBA1	Yes	Yes	Yes	Yes	No	0
CDC42	Yes	Yes	Yes	Yes	No	0
NGF	Yes	Yes	Yes	Yes	No	0
FASN	Yes	Yes	Yes	Yes	No	0
HAMP	Yes	Yes	Yes	Yes	No	0
ADRB3	Yes	Yes	Yes	Yes	No	0
CYP2J2	Yes	Yes	Yes	Yes	No	0
MIR200C	Yes	Yes	Yes	Yes	No	0
MIR148A	Yes	Yes	Yes	Yes	No	0
EZH2	Yes	Yes	Yes	Yes	No	0
OGG1	Yes	Yes	Yes	Yes	No	0
AXL	Yes	Yes	Yes	Yes	No	0
CDKN3	Yes	Yes	Yes	Yes	No	0
EIF2AK3	Yes	Yes	Yes	Yes	No	0
CDKAL1	Yes	Yes	Yes	Yes	No	0
SERPINF2	Yes	Yes	Yes	Yes	No	0
KRAS	Yes	Yes	Yes	Yes	No	0
NRAS	Yes	Yes	Yes	Yes	No	0
OTC	Yes	Yes	Yes	Yes	No	0
JAZF1	Yes	Yes	Yes	Yes	No	0
ESM1	Yes	Yes	Yes	Yes	No	0
SAR1B	Yes	Yes	Yes	Yes	No	0
MIR152	Yes	Yes	Yes	Yes	No	0
ADAMTSL1	Yes	Yes	Yes	Yes	No	0
MDM2	Yes	Yes	Yes	Yes	No	0
MIR10B	Yes	Yes	Yes	Yes	No	0
MIR192	Yes	Yes	Yes	Yes	No	0
MIR181A1	Yes	Yes	Yes	Yes	No	0
NCF2	Yes	Yes	Yes	Yes	No	0
MIR503	Yes	Yes	Yes	Yes	No	0
ABCB11	Yes	Yes	Yes	Yes	No	0
ABCC3	Yes	Yes	Yes	Yes	No	0
MRPS7	Yes	Yes	Yes	Yes	No	0
METTL3	Yes	Yes	Yes	Yes	No	0
MIR205	Yes	Yes	Yes	Yes	No	0
SUCNR1	Yes	Yes	Yes	Yes	No	0
ADH1C	Yes	Yes	Yes	Yes	No	0
UGT1A1	Yes	Yes	Yes	Yes	No	0
LRP5	Yes	Yes	Yes	Yes	No	0
MIR200A	Yes	Yes	Yes	Yes	No	0
IL1RAPL2	Yes	Yes	Yes	Yes	No	0
IGF2BP2	Yes	Yes	Yes	Yes	No	0
TGM2	Yes	Yes	Yes	Yes	No	0
MIR27B	Yes	Yes	Yes	Yes	No	0
AGL	Yes	Yes	Yes	Yes	No	0
GNMT	Yes	Yes	Yes	Yes	No	0
CEACAM5	Yes	Yes	Yes	Yes	No	0
HBA1	Yes	Yes	Yes	Yes	No	0
IL23R	Yes	Yes	Yes	Yes	No	0
HSD11B1	Yes	Yes	Yes	Yes	No	0
GRN	Yes	Yes	Yes	Yes	No	0
PRKDC	Yes	Yes	Yes	Yes	No	0
MIR183	Yes	Yes	Yes	Yes	No	0
PRKAG1	Yes	Yes	Yes	Yes	No	0
MIR23A	Yes	Yes	Yes	Yes	No	0
LPIN1	Yes	Yes	Yes	Yes	No	0
GSK3B	Yes	Yes	Yes	Yes	No	0
MT-CYB	Yes	Yes	Yes	Yes	No	0
MIR29C	Yes	Yes	Yes	Yes	No	0
SMAD7	Yes	Yes	Yes	Yes	No	0
BRCA2	Yes	Yes	Yes	Yes	No	0
IGF1R	Yes	Yes	Yes	Yes	No	0
TAP2	Yes	Yes	Yes	Yes	No	0
PSEN2	Yes	Yes	Yes	Yes	No	0
LECT2	Yes	Yes	Yes	Yes	No	0
MIR30E	Yes	Yes	Yes	Yes	No	0
MIR486-1	Yes	Yes	Yes	Yes	No	0
MIR663A	Yes	Yes	Yes	Yes	No	0
TRA-TGC7-1	Yes	Yes	Yes	Yes	No	0
MYH14	Yes	Yes	Yes	Yes	No	0
CCND1	Yes	Yes	Yes	Yes	No	0
MIR517A	Yes	Yes	Yes	Yes	No	0
MIR20A	Yes	Yes	Yes	Yes	No	0
BMPR2	Yes	Yes	Yes	Yes	No	0
TAGLN	Yes	Yes	Yes	Yes	No	0
ABHD5	Yes	Yes	Yes	Yes	No	0
IL21	Yes	Yes	Yes	Yes	No	0
MIR23B	Yes	Yes	Yes	Yes	No	0
GLO1	Yes	Yes	Yes	Yes	No	0
TLR6	Yes	Yes	Yes	Yes	No	0
CTRC	Yes	Yes	Yes	Yes	No	0
HSPA1A	Yes	Yes	Yes	Yes	No	0
SNORD44	Yes	Yes	Yes	Yes	No	0
ADAR	Yes	Yes	Yes	Yes	No	0
RETNLB	Yes	Yes	Yes	Yes	No	0
TAP1	Yes	Yes	Yes	Yes	No	0
TFEB	Yes	Yes	Yes	Yes	No	0
EPAS1	Yes	Yes	Yes	Yes	No	0
PLCB1	Yes	Yes	Yes	Yes	No	0
AGXT	Yes	Yes	Yes	Yes	No	0
LGALS3BP	Yes	Yes	Yes	Yes	No	0
HNRNPC	Yes	Yes	Yes	Yes	No	0
MIR423	Yes	Yes	Yes	Yes	No	0
MIR133A1	Yes	Yes	Yes	Yes	No	0
MIR483	Yes	Yes	Yes	Yes	No	0
IFIH1	Yes	Yes	Yes	Yes	No	0
MIR135A1	Yes	Yes	Yes	Yes	No	0
MIR193A	Yes	Yes	Yes	Yes	No	0
POLR1C	Yes	Yes	Yes	Yes	No	0
FGFR4	Yes	Yes	Yes	Yes	No	0
MUTYH	Yes	Yes	Yes	Yes	No	0
ATF4	Yes	Yes	Yes	Yes	No	0
KDM1A	Yes	Yes	Yes	Yes	No	0
SHH	Yes	Yes	Yes	Yes	No	0
CD55	Yes	Yes	Yes	Yes	No	0
MIRLET7B	Yes	Yes	Yes	Yes	No	0
ABCB4	Yes	Yes	Yes	Yes	No	0
HMGCS2	Yes	Yes	Yes	Yes	No	0
HMGCS1	Yes	Yes	Yes	Yes	No	0
NRP1	Yes	Yes	Yes	Yes	No	0
DEFA1	Yes	Yes	Yes	Yes	No	0
DOCK7	Yes	Yes	Yes	Yes	No	0
SPHK1	Yes	Yes	Yes	Yes	No	0
MIR342	Yes	Yes	Yes	Yes	No	0
MFN2	Yes	Yes	Yes	Yes	No	0
CASP8	Yes	Yes	Yes	Yes	No	0
TRAP1	Yes	Yes	Yes	Yes	No	0
RLN2	Yes	Yes	Yes	Yes	No	0
ADIPOR2	Yes	Yes	Yes	Yes	No	0
E2F1	Yes	Yes	Yes	Yes	No	0
GSS	Yes	Yes	Yes	Yes	No	0
PRDX6	Yes	Yes	Yes	Yes	No	0
IFNA1	Yes	Yes	Yes	Yes	No	0
VIM	Yes	Yes	Yes	Yes	No	0
MIR15B	Yes	Yes	Yes	Yes	No	0
MIR24-2	Yes	Yes	Yes	Yes	No	0
ADRB1	Yes	Yes	Yes	Yes	No	0
MAOA	Yes	Yes	Yes	Yes	No	0
MIR361	Yes	Yes	Yes	Yes	No	0
ATP2A2	Yes	Yes	Yes	Yes	No	0
MAP3K5	Yes	Yes	Yes	Yes	No	0
TREM2	Yes	Yes	Yes	Yes	No	0
MIR378A	Yes	Yes	Yes	Yes	No	0
DSP	Yes	Yes	Yes	Yes	No	0
AEBP1	Yes	Yes	Yes	Yes	No	0
GNAI2	Yes	Yes	Yes	Yes	No	0
ALPP	Yes	Yes	Yes	Yes	No	0
RICTOR	Yes	Yes	Yes	Yes	No	0
ALDH9A1	Yes	Yes	Yes	Yes	No	0
BLVRA	Yes	Yes	Yes	Yes	No	0
HSP90AA1	Yes	Yes	Yes	Yes	No	0
CPB2	Yes	Yes	Yes	Yes	No	0
NDUFS3	Yes	Yes	Yes	Yes	No	0
MIR103A2	Yes	Yes	Yes	Yes	No	0
LOC110806263	Yes	Yes	Yes	Yes	No	0
NEDD4	Yes	Yes	Yes	Yes	No	0
PRDX1	Yes	Yes	Yes	Yes	No	0
APLNR	Yes	Yes	Yes	Yes	No	0
MIR193B	Yes	Yes	Yes	Yes	No	0
MYL2	Yes	Yes	Yes	Yes	No	0
PIN1	Yes	Yes	Yes	Yes	No	0
USP9X	Yes	Yes	Yes	Yes	No	0
CYP2B6	Yes	Yes	Yes	Yes	No	0
STING1	Yes	Yes	Yes	Yes	No	0
MIR16-1	Yes	Yes	Yes	Yes	No	0
MIR429	Yes	Yes	Yes	Yes	No	0
MIR99A	Yes	Yes	Yes	Yes	No	0
TLR3	Yes	Yes	Yes	Yes	No	0
MIR149	Yes	Yes	Yes	Yes	No	0
SERPINA3	Yes	Yes	Yes	Yes	No	0
DICER1	Yes	Yes	Yes	Yes	No	0
FST	Yes	Yes	Yes	Yes	No	0
JUP	Yes	Yes	Yes	Yes	No	0
AMH	Yes	Yes	Yes	Yes	No	0
GAPDH	Yes	Yes	Yes	Yes	No	0
TPM1	Yes	Yes	Yes	Yes	No	0
LYN	Yes	Yes	Yes	Yes	No	0
MUC1	Yes	Yes	Yes	Yes	No	0
PXDN	Yes	Yes	Yes	Yes	No	0
ALOX5	Yes	Yes	Yes	No	No	0
ABCG5	Yes	Yes	Yes	No	No	0
XIST	Yes	Yes	Yes	No	No	0
APOC2	Yes	Yes	Yes	No	No	0
KCNQ1OT1	Yes	Yes	Yes	No	No	0
SNHG12	Yes	Yes	Yes	No	No	0
CYP27A1	Yes	Yes	Yes	No	No	0
HIF1A-AS2	Yes	Yes	Yes	No	No	0
NORAD	Yes	Yes	Yes	No	No	0
TP53COR1	Yes	Yes	Yes	No	No	0
BANCR	Yes	Yes	Yes	No	No	0
DANCR	Yes	Yes	Yes	No	No	0
HOXA11-AS	Yes	Yes	Yes	No	No	0
WRN	Yes	Yes	Yes	No	No	0
LDLRAP1	Yes	Yes	Yes	No	No	0
CASC2	Yes	Yes	Yes	No	No	0
PLA2G7	Yes	Yes	Yes	No	No	0
EDN1	Yes	Yes	Yes	No	No	0
MMP3	Yes	Yes	Yes	No	No	0
LIPG	Yes	Yes	Yes	No	No	0
ITGB3	Yes	Yes	Yes	No	No	0
GJA4	Yes	Yes	Yes	No	No	0
F13A1	Yes	Yes	Yes	No	No	0
CST3	Yes	Yes	Yes	No	No	0
PECAM1	Yes	Yes	Yes	No	No	0
DYNC2LI1	Yes	Yes	Yes	No	No	0
PON3	Yes	Yes	Yes	No	No	0
F7	Yes	Yes	Yes	No	No	0
ABCC6	Yes	Yes	Yes	No	No	0
MYH11	Yes	Yes	Yes	No	No	0
SAA1	Yes	Yes	Yes	No	No	0
VKORC1	Yes	Yes	Yes	No	No	0
ELN	Yes	Yes	Yes	No	No	0
GP1BA	Yes	Yes	Yes	No	No	0
F8	Yes	Yes	Yes	No	No	0
PROC	Yes	Yes	Yes	No	No	0
ENG	Yes	Yes	Yes	No	No	0
GGCX	Yes	Yes	Yes	No	No	0
FGG	Yes	Yes	Yes	No	No	0
RNF213	Yes	Yes	Yes	No	No	0
CELA2A	Yes	Yes	Yes	No	No	0
P2RY12	Yes	Yes	Yes	No	No	0
IRAK1	Yes	Yes	Yes	No	No	0
ALOX5AP	Yes	Yes	Yes	No	No	0
LTA	Yes	Yes	Yes	No	No	0
LDLR-AS1	Yes	Yes	Yes	No	No	0
SORL1	Yes	Yes	Yes	No	No	0
PLAT	Yes	Yes	Yes	No	No	0
CYCS	Yes	Yes	Yes	No	No	0
F9	Yes	Yes	Yes	No	No	0
ITGA2B	Yes	Yes	Yes	No	No	0
F12	Yes	Yes	Yes	No	No	0
SRC	Yes	Yes	Yes	No	No	0
CD40LG	Yes	Yes	Yes	No	No	0
F10	Yes	Yes	Yes	No	No	0
APOC1	Yes	Yes	Yes	No	No	0
CXCL12	Yes	Yes	Yes	No	No	0
NPC1	Yes	Yes	Yes	No	No	0
TGFB2	Yes	Yes	Yes	No	No	0
ANGPTL4	Yes	Yes	Yes	No	No	0
HOTAIR	Yes	Yes	Yes	No	No	0
CD40	Yes	Yes	Yes	No	No	0
F11	Yes	Yes	Yes	No	No	0
LRP1	Yes	Yes	Yes	No	No	0
COG2	Yes	Yes	Yes	No	No	0
TNFSF4	Yes	Yes	Yes	No	No	0
COL4A1	Yes	Yes	Yes	No	No	0
XYLT1	Yes	Yes	Yes	No	No	0
JAK2	Yes	Yes	Yes	No	No	0
ADAMTS13	Yes	Yes	Yes	No	No	0
STAP1	Yes	Yes	Yes	No	No	0
XYLT2	Yes	Yes	Yes	No	No	0
EDNRA	Yes	Yes	Yes	No	No	0
KDR	Yes	Yes	Yes	No	No	0
RHOA	Yes	Yes	Yes	No	No	0
SMAD2	Yes	Yes	Yes	No	No	0
SOAT1	Yes	Yes	Yes	No	No	0
FCGR2A	Yes	Yes	Yes	No	No	0
NOTCH3	Yes	Yes	Yes	No	No	0
HABP2	Yes	Yes	Yes	No	No	0
MYLK	Yes	Yes	Yes	No	No	0
ITGAM	Yes	Yes	Yes	No	No	0
TGFB3	Yes	Yes	Yes	No	No	0
TNNT2	Yes	Yes	Yes	No	No	0
MGP	Yes	Yes	Yes	No	No	0
PTPN22	Yes	Yes	Yes	No	No	0
GLA	Yes	Yes	Yes	No	No	0
PTGS1	Yes	Yes	Yes	No	No	0
CDKN2B	Yes	Yes	Yes	No	No	0
MPL	Yes	Yes	Yes	No	No	0
SORT1	Yes	Yes	Yes	No	No	0
ITGA2	Yes	Yes	Yes	No	No	0
PF4	Yes	Yes	Yes	No	No	0
TBXA2R	Yes	Yes	Yes	No	No	0
SELPLG	Yes	Yes	Yes	No	No	0
PLA2G2A	Yes	Yes	Yes	No	No	0
PAPPA	Yes	Yes	Yes	No	No	0
KNG1	Yes	Yes	Yes	No	No	0
PIEZO1	Yes	Yes	Yes	No	No	0
SH2B3	Yes	Yes	Yes	No	No	0
PHACTR1	Yes	Yes	Yes	No	No	0
NPPA	Yes	Yes	Yes	No	No	0
CDH13	Yes	Yes	Yes	No	No	0
PDE4D	Yes	Yes	Yes	No	No	0
GNB3	Yes	Yes	Yes	No	No	0
C1QA	Yes	Yes	Yes	No	No	0
TLR7	Yes	Yes	Yes	No	No	0
MMP12	Yes	Yes	Yes	No	No	0
CCR5	Yes	Yes	Yes	No	No	0
MIR499A	Yes	Yes	Yes	No	No	0
ACVRL1	Yes	Yes	Yes	No	No	0
GCLM	Yes	Yes	Yes	No	No	0
SLC2A10	Yes	Yes	Yes	No	No	0
TOR2A	Yes	Yes	Yes	No	No	0
TEK	Yes	Yes	Yes	No	No	0
KCNJ11	Yes	Yes	Yes	No	No	0
ACTN1	Yes	Yes	Yes	No	No	0
BGN	Yes	Yes	Yes	No	No	0
AGTR2	Yes	Yes	Yes	No	No	0
MAPT	Yes	Yes	Yes	No	No	0
ERCC6	Yes	Yes	Yes	No	No	0
MAT2A	Yes	Yes	Yes	No	No	0
SOCS1	Yes	Yes	Yes	No	No	0
TCF21	Yes	Yes	Yes	No	No	0
TFPI	Yes	Yes	Yes	No	No	0
UTS2	Yes	Yes	Yes	No	No	0
TNXB	Yes	Yes	Yes	No	No	0
PGF	Yes	Yes	Yes	No	No	0
GATA1	Yes	Yes	Yes	No	No	0
DCN	Yes	Yes	Yes	No	No	0
HTRA1	Yes	Yes	Yes	No	No	0
MMP8	Yes	Yes	Yes	No	No	0
CLEC4A	Yes	Yes	Yes	No	No	0
SELL	Yes	Yes	Yes	No	No	0
PPBP	Yes	Yes	Yes	No	No	0
MECOM	Yes	Yes	Yes	No	No	0
GNE	Yes	Yes	Yes	No	No	0
CYP2C19	Yes	Yes	Yes	No	No	0
NR3C1	Yes	Yes	Yes	No	No	0
PRKG1	Yes	Yes	Yes	No	No	0
FURIN	Yes	Yes	Yes	No	No	0
MT-TL1	Yes	Yes	Yes	No	No	0
GNAS	Yes	Yes	Yes	No	No	0
TRPM6	Yes	Yes	Yes	No	No	0
SLC10A2	Yes	Yes	Yes	No	No	0
KCNQ1	Yes	Yes	Yes	No	No	0
SLC12A4	Yes	Yes	Yes	No	No	0
PTGIS	Yes	Yes	Yes	No	No	0
STAT4	Yes	Yes	Yes	No	No	0
SOCS3	Yes	Yes	Yes	No	No	0
MEF2A	Yes	Yes	Yes	No	No	0
ANXA5	Yes	Yes	Yes	No	No	0
ROBO4	Yes	Yes	Yes	No	No	0
FOXC2	Yes	Yes	Yes	No	No	0
MTR	Yes	Yes	Yes	No	No	0
ESR2	Yes	Yes	Yes	No	No	0
BANF1	Yes	Yes	Yes	No	No	0
COL4A2	Yes	Yes	Yes	No	No	0
BSG	Yes	Yes	Yes	No	No	0
ITGB2	Yes	Yes	Yes	No	No	0
ABCC1	Yes	Yes	Yes	No	No	0
FCGR3B	Yes	Yes	Yes	No	No	0
CAPN10	Yes	Yes	Yes	No	No	0
F2R	Yes	Yes	Yes	No	No	0
NPC2	Yes	Yes	Yes	No	No	0
MMP14	Yes	Yes	Yes	No	No	0
COMT	Yes	Yes	Yes	No	No	0
KLF2	Yes	Yes	Yes	No	No	0
PDGFB	Yes	Yes	Yes	No	No	0
ABCG2	Yes	Yes	Yes	No	No	0
PCNT	Yes	Yes	Yes	No	No	0
CXCR2	Yes	Yes	Yes	No	No	0
CASP1	Yes	Yes	Yes	No	No	0
SLC2A9	Yes	Yes	Yes	No	No	0
PLG	Yes	Yes	Yes	No	No	0
PTH	Yes	Yes	Yes	No	No	0
IL2	Yes	Yes	Yes	No	No	0
ETS1	Yes	Yes	Yes	No	No	0
MBL2	Yes	Yes	Yes	No	No	0
RYR2	Yes	Yes	Yes	No	No	0
VEGFC	Yes	Yes	Yes	No	No	0
CYP2C9	Yes	Yes	Yes	No	No	0
PCNA	Yes	Yes	Yes	No	No	0
EDNRB	Yes	Yes	Yes	No	No	0
ABO	Yes	Yes	Yes	No	No	0
MYOCD	Yes	Yes	Yes	No	No	0
GATA2	Yes	Yes	Yes	No	No	0
APOM	Yes	Yes	Yes	No	No	0
NFKBIA	Yes	Yes	Yes	No	No	0
FBLN5	Yes	Yes	Yes	No	No	0
CYP11B2	Yes	Yes	Yes	No	No	0
TSC2	Yes	Yes	Yes	No	No	0
APOL1	Yes	Yes	Yes	No	No	0
PSMA6	Yes	Yes	Yes	No	No	0
IL12A	Yes	Yes	Yes	No	No	0
CSF2	Yes	Yes	Yes	No	No	0
MAPK3	Yes	Yes	Yes	No	No	0
BLK	Yes	Yes	Yes	No	No	0
VCL	Yes	Yes	Yes	No	No	0
PDGFRA	Yes	Yes	Yes	No	No	0
AHSP	Yes	Yes	Yes	No	No	0
ABCB6	Yes	Yes	Yes	No	No	0
AKR1B1	Yes	Yes	Yes	No	No	0
NOX1	Yes	Yes	Yes	No	No	0
ITGB1	Yes	Yes	Yes	No	No	0
ACSL4	Yes	Yes	Yes	No	No	0
CXCL1	Yes	Yes	Yes	No	No	0
CYP7B1	Yes	Yes	Yes	No	No	0
TNNI3	Yes	Yes	Yes	No	No	0
CACNA1C	Yes	Yes	Yes	No	No	0
CCN3	Yes	Yes	Yes	No	No	0
SULT1A3	Yes	Yes	Yes	No	No	0
KCNJ5	Yes	Yes	Yes	No	No	0
PDX1	Yes	Yes	Yes	No	No	0
MIR19B1	Yes	Yes	Yes	No	No	0
ANGPT1	Yes	Yes	Yes	No	No	0
FGFR1	Yes	Yes	Yes	No	No	0
SAA4	Yes	Yes	Yes	No	No	0
IL2RA	Yes	Yes	Yes	No	No	0
IL32	Yes	Yes	Yes	No	No	0
LRP8	Yes	Yes	Yes	No	No	0
COX5A	Yes	Yes	Yes	No	No	0
SOS1	Yes	Yes	Yes	No	No	0
PRTN3	Yes	Yes	Yes	No	No	0
RAC1	Yes	Yes	Yes	No	No	0
C5	Yes	Yes	Yes	No	No	0
LOC114803475	Yes	Yes	Yes	No	No	0
RASA1	Yes	Yes	Yes	No	No	0
MC4R	Yes	Yes	Yes	No	No	0
IL15	Yes	Yes	Yes	No	No	0
ADM	Yes	Yes	Yes	No	No	0
PCCB	Yes	Yes	Yes	No	No	0
IGF2	Yes	Yes	Yes	No	No	0
NR3C2	Yes	Yes	Yes	No	No	0
MAP2K1	Yes	Yes	Yes	No	No	0
IFNGR1	Yes	Yes	Yes	No	No	0
ADD1	Yes	Yes	Yes	No	No	0
ABCC9	Yes	Yes	Yes	No	No	0
PROCR	Yes	Yes	Yes	No	No	0
THPO	Yes	Yes	Yes	No	No	0
CEP19	Yes	Yes	Yes	No	No	0
H2AX	Yes	Yes	Yes	No	No	0
MIR15A	Yes	Yes	Yes	No	No	0
PPP1R3A	Yes	Yes	Yes	No	No	0
CTH	Yes	Yes	Yes	No	No	0
DNAH5	Yes	Yes	Yes	No	No	0
NR4A1	Yes	Yes	Yes	No	No	0
HOXA-AS2	Yes	Yes	Yes	No	No	0
LUCAT1	Yes	Yes	Yes	No	No	0
GAS6	Yes	Yes	Yes	No	No	0
STIM1	Yes	Yes	Yes	No	No	0
UCA1	Yes	Yes	Yes	No	No	0
MYBPC3	Yes	Yes	Yes	No	No	0
TREX1	Yes	Yes	Yes	No	No	0
FANCF	Yes	Yes	Yes	No	No	0
ZEB2-AS1	Yes	Yes	Yes	No	No	0
CASC8	Yes	Yes	Yes	No	No	0
FOXO3	Yes	Yes	Yes	No	No	0
CSF3	Yes	Yes	Yes	No	No	0
PRKCH	Yes	Yes	Yes	No	No	0
IDH2	Yes	Yes	Yes	No	No	0
PLA2G10	Yes	Yes	Yes	No	No	0
G6PC2	Yes	Yes	Yes	No	No	0
FGF2	Yes	Yes	Yes	No	No	0
JAK1	Yes	Yes	Yes	No	No	0
CAMP	Yes	Yes	Yes	No	No	0
PRKCB	Yes	Yes	Yes	No	No	0
HELLS	Yes	Yes	Yes	No	No	0
GNA11	Yes	Yes	Yes	No	No	0
SAA2	Yes	Yes	Yes	No	No	0
SLC30A8	Yes	Yes	Yes	No	No	0
MYH7	Yes	Yes	Yes	No	No	0
PPIA	Yes	Yes	Yes	No	No	0
RUNX2	Yes	Yes	Yes	No	No	0
SMAD6	Yes	Yes	Yes	No	No	0
FLNC	Yes	Yes	Yes	No	No	0
ERCC8	Yes	Yes	Yes	No	No	0
PRKACA	Yes	Yes	Yes	No	No	0
SMO	Yes	Yes	Yes	No	No	0
PCCA	Yes	Yes	Yes	No	No	0
WFS1	Yes	Yes	Yes	No	No	0
XRCC4	Yes	Yes	Yes	No	No	0
GNAQ	Yes	Yes	Yes	No	No	0
ITGAL	Yes	Yes	Yes	No	No	0
BRAP	Yes	Yes	Yes	No	No	0
MIR93	Yes	Yes	Yes	No	No	0
C4B	Yes	Yes	Yes	No	No	0
HNF1B	Yes	Yes	Yes	No	No	0
IL12B	Yes	Yes	Yes	No	No	0
THBS4	Yes	Yes	Yes	No	No	0
GPX3	Yes	Yes	Yes	No	No	0
TIMP3	Yes	Yes	Yes	No	No	0
FCGR3A	Yes	Yes	Yes	No	No	0
PIK3R1	Yes	Yes	Yes	No	No	0
COL5A1	Yes	Yes	Yes	No	No	0
LAMA4	Yes	Yes	Yes	No	No	0
CD86	Yes	Yes	Yes	No	No	0
TCN2	Yes	Yes	Yes	No	No	0
PSEN1	Yes	Yes	Yes	No	No	0
PWAR4	Yes	Yes	Yes	No	No	0
TNFSF12	Yes	Yes	Yes	No	No	0
NF1	Yes	Yes	Yes	No	No	0
NBN	Yes	Yes	Yes	No	No	0
KLF5	Yes	Yes	Yes	No	No	0
NEUROD1	Yes	Yes	Yes	No	No	0
PAX4	Yes	Yes	Yes	No	No	0
KLF11	Yes	Yes	Yes	No	No	0
EIF1AD	Yes	Yes	Yes	No	No	0
COL5A2	Yes	Yes	Yes	No	No	0
MTHFD1	Yes	Yes	Yes	No	No	0
TTN	Yes	Yes	Yes	No	No	0
MIR382	Yes	Yes	Yes	No	No	0
RYR3	Yes	Yes	Yes	No	No	0
MIR424	Yes	Yes	Yes	No	No	0
SCN5A	Yes	Yes	Yes	No	No	0
ITGAX	Yes	Yes	Yes	No	No	0
CYP19A1	Yes	Yes	Yes	No	No	0
CR2	Yes	Yes	Yes	No	No	0
CFHR1	Yes	Yes	Yes	No	No	0
EPOR	Yes	Yes	Yes	No	No	0
VHL	Yes	Yes	Yes	No	No	0
PMM2	Yes	Yes	Yes	No	No	0
CCL18	Yes	Yes	Yes	No	No	0
FBN2	Yes	Yes	Yes	No	No	0
ATG9B	Yes	Yes	Yes	No	No	0
BLM	Yes	Yes	Yes	No	No	0
CAVIN1	Yes	Yes	Yes	No	No	0
LRP2	Yes	Yes	Yes	No	No	0
HDAC2	Yes	Yes	Yes	No	No	0
CELSR1	Yes	Yes	Yes	No	No	0
B2M	Yes	Yes	Yes	No	No	0
CCR7	Yes	Yes	Yes	No	No	0
MIR204	Yes	Yes	Yes	No	No	0
EOGT	Yes	Yes	Yes	No	No	0
MYO7A	Yes	Yes	Yes	No	No	0
RECQL4	Yes	Yes	Yes	No	No	0
PTGDS	Yes	Yes	Yes	No	No	0
ACTC1	Yes	Yes	Yes	No	No	0
DLL4	Yes	Yes	Yes	No	No	0
CD34	Yes	Yes	Yes	No	No	0
ADAM10	Yes	Yes	Yes	No	No	0
SLC9A1	Yes	Yes	Yes	No	No	0
TERF2	Yes	Yes	Yes	No	No	0
AMPD1	Yes	Yes	Yes	No	No	0
F11R	Yes	Yes	Yes	No	No	0
HBEGF	Yes	Yes	Yes	No	No	0
C2	Yes	Yes	Yes	No	No	0
ABCA7	Yes	Yes	Yes	No	No	0
FGF3	Yes	Yes	Yes	No	No	0
MASP2	Yes	Yes	Yes	No	No	0
LMNB2	Yes	Yes	Yes	No	No	0
MAPK10	Yes	Yes	Yes	No	No	0
FLT4	Yes	Yes	Yes	No	No	0
F2RL1	Yes	Yes	Yes	No	No	0
NEXN	Yes	Yes	Yes	No	No	0
MB	Yes	Yes	Yes	No	No	0
SRF	Yes	Yes	Yes	No	No	0
NT5E	Yes	Yes	Yes	No	No	0
IL5	Yes	Yes	Yes	No	No	0
DMRTA1	Yes	Yes	Yes	No	No	0
ST3GAL4	Yes	Yes	Yes	No	No	0
CSN1S1	Yes	Yes	Yes	No	No	0
TPO	Yes	Yes	Yes	No	No	0
C5AR1	Yes	Yes	Yes	No	No	0
APOD	Yes	Yes	Yes	No	No	0
SPEG	Yes	Yes	Yes	No	No	0
PLCG1	Yes	Yes	Yes	No	No	0
CTSA	Yes	Yes	Yes	No	No	0
PRF1	Yes	Yes	Yes	No	No	0
SNHG7	Yes	Yes	Yes	No	No	0
AHCY	Yes	Yes	Yes	No	No	0
CD28	Yes	Yes	Yes	No	No	0
CD47	Yes	Yes	Yes	No	No	0
CAV2	Yes	Yes	Yes	No	No	0
DDAH1	Yes	Yes	Yes	No	No	0
TFAP2A	Yes	Yes	Yes	No	No	0
RAD51	Yes	Yes	Yes	No	No	0
GPD1	Yes	Yes	Yes	No	No	0
GHRHR	Yes	Yes	Yes	No	No	0
G6PD	Yes	Yes	Yes	No	No	0
SFTPD	Yes	Yes	Yes	No	No	0
PLN	Yes	Yes	Yes	No	No	0
CCM2	Yes	Yes	Yes	No	No	0
SPRED1	Yes	Yes	Yes	No	No	0
PAOD1	Yes	Yes	Yes	No	No	0
GRK4	Yes	Yes	Yes	No	No	0
SLCO1B1	Yes	Yes	Yes	No	No	0
TRAF2	Yes	Yes	Yes	No	No	0
CDKN1B	Yes	Yes	Yes	No	No	0
XRCC1	Yes	Yes	Yes	No	No	0
MIR301B	Yes	Yes	Yes	No	No	0
MIR377	Yes	Yes	Yes	No	No	0
MIR10A	Yes	Yes	Yes	No	No	0
RGS2	Yes	Yes	Yes	No	No	0
FOXP3	Yes	Yes	Yes	No	No	0
HMCN1	Yes	Yes	Yes	No	No	0
POLD1	Yes	Yes	Yes	No	No	0
GCH1	Yes	Yes	Yes	No	No	0
IKBKB	Yes	Yes	Yes	No	No	0
SERPINB1	Yes	Yes	Yes	No	No	0
FADS1	Yes	Yes	Yes	No	No	0
GJA5	Yes	Yes	Yes	No	No	0
SCNN1A	Yes	Yes	Yes	No	No	0
SCNN1B	Yes	Yes	Yes	No	No	0
CDKN1C	Yes	Yes	Yes	No	No	0
SCNN1G	Yes	Yes	Yes	No	No	0
MIR320B1	Yes	Yes	Yes	No	No	0
ATR	Yes	Yes	Yes	No	No	0
MIR106A	Yes	Yes	Yes	No	No	0
UTS2R	Yes	Yes	Yes	No	No	0
NOTCH4	Yes	Yes	Yes	No	No	0
MAOB	Yes	Yes	Yes	No	No	0
FGF9	Yes	Yes	Yes	No	No	0
LMNB1	Yes	Yes	Yes	No	No	0
MAP2K2	Yes	Yes	Yes	No	No	0
EPHB4	Yes	Yes	Yes	No	No	0
GYS1	Yes	Yes	Yes	No	No	0
PIK3R2	Yes	Yes	Yes	No	No	0
PNP	Yes	Yes	Yes	No	No	0
GALK1	Yes	Yes	Yes	No	No	0
PDE3A	Yes	Yes	Yes	No	No	0
MAX	Yes	Yes	Yes	No	No	0
MMUT	Yes	Yes	Yes	No	No	0
ACAD9	Yes	Yes	Yes	No	No	0
SLC19A2	Yes	Yes	Yes	No	No	0
ATRIP	Yes	Yes	Yes	No	No	0
IVD	Yes	Yes	Yes	No	No	0
PIK3R5	Yes	Yes	Yes	No	No	0
GNA14	Yes	Yes	Yes	No	No	0
LZTR1	Yes	Yes	Yes	No	No	0
CLDN14	Yes	Yes	Yes	No	No	0
SHOC2	Yes	Yes	Yes	No	No	0
TMEM127	Yes	Yes	Yes	No	No	0
TRAPPC11	Yes	Yes	Yes	No	No	0
BANK1	Yes	Yes	Yes	No	No	0
SNHG15	Yes	Yes	Yes	No	No	0
MIR503HG	Yes	Yes	Yes	No	No	0
PCYT1A	Yes	Yes	Yes	No	No	0
SPRTN	Yes	Yes	Yes	No	No	0
GHSR	Yes	Yes	Yes	No	No	0
DYNC2H1	Yes	Yes	Yes	No	No	0
MRAS	Yes	Yes	Yes	No	No	0
GLB1	Yes	Yes	Yes	No	No	0
CD80	Yes	Yes	Yes	No	No	0
MYH6	Yes	Yes	Yes	No	No	0
LPXN	Yes	Yes	Yes	No	No	0
ERCC1	Yes	Yes	Yes	No	No	0
RNY3	Yes	Yes	Yes	No	No	0
PTPRC	Yes	Yes	Yes	No	No	0
VCAN	Yes	Yes	Yes	No	No	0
ABCC4	Yes	Yes	Yes	No	No	0
MIR362	Yes	Yes	Yes	No	No	0
SNHG14	Yes	Yes	Yes	No	No	0
RECQL	Yes	Yes	Yes	No	No	0
DNMT3B	Yes	Yes	Yes	No	No	0
ARMS2	Yes	Yes	Yes	No	No	0
CXCL5	Yes	Yes	Yes	No	No	0
COL8A1	Yes	Yes	Yes	No	No	0
PIK3C2A	Yes	Yes	Yes	No	No	0
PNLIP	Yes	Yes	Yes	No	No	0
MIR296	Yes	Yes	Yes	No	No	0
LIG4	Yes	Yes	Yes	No	No	0
KCNH2	Yes	Yes	Yes	No	No	0
S1PR2	Yes	Yes	Yes	No	No	0
NR4A2	Yes	Yes	Yes	No	No	0
EFEMP2	Yes	Yes	Yes	No	No	0
MKS1	Yes	Yes	Yes	No	No	0
MTHFD1L	Yes	Yes	Yes	No	No	0
IDS	Yes	Yes	Yes	No	No	0
EPO	Yes	Yes	Yes	No	No	0
CYP2C8	Yes	Yes	Yes	No	No	0
SSTR2	Yes	Yes	Yes	No	No	0
ABCC8	Yes	Yes	Yes	No	No	0
SLC22A12	Yes	Yes	Yes	No	No	0
IBSP	Yes	Yes	Yes	No	No	0
IKBKG	Yes	Yes	Yes	No	No	0
NTRK2	Yes	Yes	Yes	No	No	0
ASAH1	Yes	Yes	Yes	No	No	0
GJA1	Yes	Yes	Yes	No	No	0
ARRB2	Yes	Yes	Yes	No	No	0
RAD50	Yes	Yes	Yes	No	No	0
ATRX	Yes	Yes	Yes	No	No	0
HPX	Yes	Yes	Yes	No	No	0
ACP5	Yes	Yes	Yes	No	No	0
CYP27B1	Yes	Yes	Yes	No	No	0
CD69	Yes	Yes	Yes	No	No	0
IL9	Yes	Yes	Yes	No	No	0
ILK	Yes	Yes	Yes	No	No	0
IDUA	Yes	Yes	Yes	No	No	0
CANT1	Yes	Yes	Yes	No	No	0
MIR92A2	Yes	Yes	Yes	No	No	0
MIR328	Yes	Yes	Yes	No	No	0
LIAS	Yes	Yes	Yes	No	No	0
MEF2C	Yes	Yes	Yes	No	No	0
MIR34B	Yes	Yes	Yes	No	No	0
TAT	Yes	Yes	Yes	No	No	0
NOX5	Yes	Yes	Yes	No	No	0
EFEMP1	Yes	Yes	Yes	No	No	0
KCNE2	Yes	Yes	Yes	No	No	0
SDHB	Yes	Yes	Yes	No	No	0
LTBP1	Yes	Yes	Yes	No	No	0
STAT6	Yes	Yes	Yes	No	No	0
ACAN	Yes	Yes	Yes	No	No	0
H3-3B	Yes	Yes	Yes	No	No	0
H3C12	Yes	Yes	Yes	No	No	0
H3C13	Yes	Yes	Yes	No	No	0
ICOS	Yes	Yes	Yes	No	No	0
ACAT2	Yes	Yes	Yes	No	No	0
NPM1	Yes	Yes	Yes	No	No	0
PTRHD1	Yes	Yes	Yes	No	No	0
ENTPD1	Yes	Yes	Yes	No	No	0
ANKH	Yes	Yes	Yes	No	No	0
PCSK2	Yes	Yes	Yes	No	No	0
CD79A	Yes	Yes	Yes	No	No	0
CD9	Yes	Yes	Yes	No	No	0
CALR	Yes	Yes	Yes	No	No	0
CACNA1H	Yes	Yes	Yes	No	No	0
NF2	Yes	Yes	Yes	No	No	0
ACTA1	Yes	Yes	Yes	No	No	0
DMPK	Yes	Yes	Yes	No	No	0
PAX6	Yes	Yes	Yes	No	No	0
PDYN	Yes	Yes	Yes	No	No	0
CAPN5	Yes	Yes	Yes	No	No	0
PRKAG3	Yes	Yes	Yes	No	No	0
ZEB2	Yes	Yes	Yes	No	No	0
HTR3A	Yes	Yes	Yes	No	No	0
FMOD	Yes	Yes	Yes	No	No	0
OGN	Yes	Yes	Yes	No	No	0
SST	Yes	Yes	Yes	No	No	0
MIR320B2	Yes	Yes	Yes	No	No	0
MIR409	Yes	Yes	Yes	No	No	0
NFAT5	Yes	Yes	Yes	No	No	0
MAPK7	Yes	Yes	Yes	No	No	0
NPPC	Yes	Yes	Yes	No	No	0
HYAL1	Yes	Yes	Yes	No	No	0
LCT	Yes	Yes	Yes	No	No	0
EMD	Yes	Yes	Yes	No	No	0
GZMB	Yes	Yes	Yes	No	No	0
NOTCH2	Yes	Yes	Yes	No	No	0
ANKRD1	Yes	Yes	Yes	No	No	0
COL18A1	Yes	Yes	Yes	No	No	0
MIR374B	Yes	Yes	Yes	No	No	0
PTH1R	Yes	Yes	Yes	No	No	0
GATA5	Yes	Yes	Yes	No	No	0
KISS1R	Yes	Yes	Yes	No	No	0
CUBN	Yes	Yes	Yes	No	No	0
SMARCA2	Yes	Yes	Yes	No	No	0
DUSP1	Yes	Yes	Yes	No	No	0
TBXAS1	Yes	Yes	Yes	No	No	0
S100B	Yes	Yes	Yes	No	No	0
ADRA2A	Yes	Yes	Yes	No	No	0
KCNJ2	Yes	Yes	Yes	No	No	0
VAMP8	Yes	Yes	Yes	No	No	0
LBR	Yes	Yes	Yes	No	No	0
HSD3B7	Yes	Yes	Yes	No	No	0
MIR217	Yes	Yes	Yes	No	No	0
ANG	Yes	Yes	Yes	No	No	0
HOXA-AS3	Yes	Yes	Yes	No	No	0
CSF1R	Yes	Yes	Yes	No	No	0
SVEP1	Yes	Yes	Yes	No	No	0
CALM3	Yes	Yes	Yes	No	No	0
PITX2	Yes	Yes	Yes	No	No	0
MRE11	Yes	Yes	Yes	No	No	0
POT1	Yes	Yes	Yes	No	No	0
WRNIP1	Yes	Yes	Yes	No	No	0
FGF1	Yes	Yes	Yes	No	No	0
HLA-B	Yes	Yes	Yes	No	No	0
FANCA	Yes	Yes	Yes	No	No	0
CTNS	Yes	Yes	Yes	No	No	0
PODXL	Yes	Yes	Yes	No	No	0
SAMHD1	Yes	Yes	Yes	No	No	0
PCSK6	Yes	Yes	Yes	No	No	0
TGFBR3	Yes	Yes	Yes	No	No	0
HAVCR1	Yes	Yes	Yes	No	No	0
ALDH4A1	Yes	Yes	Yes	No	No	0
DNM1L	Yes	Yes	Yes	No	No	0
RXRG	Yes	Yes	Yes	No	No	0
CORIN	Yes	Yes	Yes	No	No	0
CCR6	Yes	Yes	Yes	No	No	0
TWIST1	Yes	Yes	Yes	No	No	0
IFNB1	Yes	Yes	Yes	No	No	0
BCAR1	Yes	Yes	Yes	No	No	0
ATP6AP2	Yes	Yes	Yes	No	No	0
FUS	Yes	Yes	Yes	No	No	0
CCNA2	Yes	Yes	Yes	No	No	0
SETD2	Yes	Yes	Yes	No	No	0
ATP8B1	Yes	Yes	Yes	No	No	0
SLC51A	Yes	Yes	Yes	No	No	0
ZFYVE19	Yes	Yes	Yes	No	No	0
TRPM4	Yes	Yes	Yes	No	No	0
XIAP	Yes	Yes	Yes	No	No	0
MYL4	Yes	Yes	Yes	No	No	0
RXRB	Yes	Yes	Yes	No	No	0
SGCB	Yes	Yes	Yes	No	No	0
SCARNA5	Yes	Yes	Yes	No	No	0
MIR185	Yes	Yes	Yes	No	No	0
FANCM	Yes	Yes	Yes	No	No	0
AIPL1	Yes	Yes	Yes	No	No	0
CHST6	Yes	Yes	Yes	No	No	0
MIR369	Yes	Yes	Yes	No	No	0
KCNJ1	Yes	Yes	Yes	No	No	0
PLA2G6	Yes	Yes	Yes	No	No	0
NCOA1	Yes	Yes	Yes	No	No	0
H6PD	Yes	Yes	Yes	No	No	0
ACTN4	Yes	Yes	Yes	No	No	0
SPG7	Yes	Yes	Yes	No	No	0
CIITA	Yes	Yes	Yes	No	No	0
TFRC	Yes	Yes	Yes	No	No	0
ERCC4	Yes	Yes	Yes	No	No	0
LGALS1	Yes	Yes	Yes	No	No	0
HDAC4	Yes	Yes	Yes	No	No	0
RCN2	Yes	Yes	Yes	No	No	0
TGFBI	Yes	Yes	Yes	No	No	0
NPHS2	Yes	Yes	Yes	No	No	0
AVP	Yes	Yes	Yes	No	No	0
PDGFD	Yes	Yes	Yes	No	No	0
VEGFD	Yes	Yes	Yes	No	No	0
CHGA	Yes	Yes	Yes	No	No	0
HGD	Yes	Yes	Yes	No	No	0
ANGPTL6	Yes	Yes	Yes	No	No	0
ATP2B1	Yes	Yes	Yes	No	No	0
SLC12A1	Yes	Yes	Yes	No	No	0
KLKB1	Yes	Yes	Yes	No	No	0
BDKRB2	Yes	Yes	Yes	No	No	0
CBX1	Yes	Yes	Yes	No	No	0
PTK2	Yes	Yes	Yes	No	No	0
IL7	Yes	Yes	Yes	No	No	0
RET	Yes	Yes	Yes	No	No	0
FGFR3	Yes	Yes	Yes	No	No	0
DDR2	Yes	Yes	Yes	No	No	0
PKP2	Yes	Yes	Yes	No	No	0
NPHS1	Yes	Yes	Yes	No	No	0
PTGER2	Yes	Yes	Yes	No	No	0
RIGI	Yes	Yes	Yes	No	No	0
PPP1R12A	Yes	Yes	Yes	No	No	0
PLA2G5	Yes	Yes	Yes	No	No	0
C1QTNF5	Yes	Yes	Yes	No	No	0
FOXA3	Yes	Yes	Yes	No	No	0
PLK1	Yes	Yes	Yes	No	No	0
NPR3	Yes	Yes	Yes	No	No	0
NFATC3	Yes	Yes	Yes	No	No	0
LNCRNA-ATB	Yes	Yes	Yes	No	No	0
CKB	Yes	Yes	Yes	No	No	0
MIR124-1	Yes	Yes	Yes	No	No	0
IER3	Yes	Yes	Yes	No	No	0
PTGER4	Yes	Yes	Yes	No	No	0
IFNAR2	Yes	Yes	Yes	No	No	0
GSTM3	Yes	Yes	Yes	No	No	0
HMOX2	Yes	Yes	Yes	No	No	0
GSTM2	Yes	Yes	Yes	No	No	0
GSTM4	Yes	Yes	Yes	No	No	0
NEBL	Yes	Yes	Yes	No	No	0
RPE65	Yes	Yes	Yes	No	No	0
PLAGL1	Yes	Yes	Yes	No	No	0
RNASEH1	Yes	Yes	Yes	No	No	0
SMN1	Yes	Yes	Yes	No	No	0
SMN2	Yes	Yes	Yes	No	No	0
LOC110283621	Yes	Yes	Yes	No	No	0
CSRP3	Yes	Yes	Yes	No	No	0
EDN3	Yes	Yes	Yes	No	No	0
CD46	Yes	Yes	Yes	No	No	0
FGF10	Yes	Yes	Yes	No	No	0
FGF7	Yes	Yes	Yes	No	No	0
NDUFB11	Yes	Yes	Yes	No	No	0
UCN	Yes	Yes	Yes	No	No	0
MT-RNR1	Yes	Yes	Yes	No	No	0
COL6A1	Yes	Yes	Yes	No	No	0
PTHLH	Yes	Yes	Yes	No	No	0
CNN1	Yes	Yes	Yes	No	No	0
DNM2	Yes	Yes	Yes	No	No	0
SFTPB	Yes	Yes	Yes	No	No	0
KISS1	Yes	Yes	Yes	No	No	0
LTC4S	Yes	Yes	Yes	No	No	0
KCNA3	Yes	Yes	Yes	No	No	0
NFATC2	Yes	Yes	Yes	No	No	0
CASQ2	Yes	Yes	Yes	No	No	0
PTCH1	Yes	Yes	Yes	No	No	0
WNT4	Yes	Yes	Yes	No	No	0
MIR124-3	Yes	Yes	Yes	No	No	0
ICMT	Yes	Yes	Yes	No	No	0
ATXN2	Yes	Yes	Yes	No	No	0
CFDP1	Yes	Yes	Yes	No	No	0
SLC12A3	Yes	Yes	Yes	No	No	0
ETFA	Yes	Yes	Yes	No	No	0
COPS5	Yes	Yes	Yes	No	No	0
POU2F1	Yes	Yes	Yes	No	No	0
TBC1D4	Yes	Yes	Yes	No	No	0
KHSRP	Yes	Yes	Yes	No	No	0
TBC1D1	Yes	Yes	Yes	No	No	0
SBF2	Yes	Yes	Yes	No	No	0
YTHDF2	Yes	Yes	Yes	No	No	0
CALM1	Yes	Yes	Yes	No	No	0
CR1	Yes	Yes	Yes	No	No	0
ACTN2	Yes	Yes	Yes	No	No	0
XPC	Yes	Yes	Yes	No	No	0
GYPA	Yes	Yes	Yes	No	No	0
NCOR2	Yes	Yes	Yes	No	No	0
GALNT2	Yes	Yes	Yes	No	No	0
CD63	Yes	Yes	Yes	No	No	0
IL12RB1	Yes	Yes	Yes	No	No	0
UBE2L3	Yes	No	Yes	Yes	No	0
WWTR1	Yes	No	Yes	Yes	No	0
IGHG1	Yes	No	Yes	Yes	No	0
TSLP	Yes	No	Yes	Yes	No	0
RTN4	Yes	No	Yes	Yes	No	0
MIR135B	Yes	No	Yes	Yes	No	0
USP20	Yes	No	Yes	Yes	No	0
GNA12	Yes	No	Yes	Yes	No	0
MATR3	Yes	No	Yes	Yes	No	0
CERS5	Yes	No	Yes	Yes	No	0
RGS5	Yes	No	Yes	Yes	No	0
LPCAT3	Yes	No	Yes	Yes	No	0
SNHG1	Yes	Yes	No	Yes	No	0
MSR1	Yes	Yes	No	Yes	No	0
PLTP	Yes	Yes	No	Yes	No	0
SOAT2	Yes	Yes	No	Yes	No	0
METTL14	Yes	Yes	No	Yes	No	0
SNHG16	Yes	Yes	No	Yes	No	0
ZPR1	Yes	Yes	No	Yes	No	0
USF1	Yes	Yes	No	Yes	No	0
FYB1	Yes	Yes	No	Yes	No	0
XBP1	Yes	Yes	No	Yes	No	0
MIR758	Yes	Yes	No	Yes	No	0
NPC1L1	Yes	Yes	No	Yes	No	0
OIP5-AS1	Yes	Yes	No	Yes	No	0
CXCL16	Yes	Yes	No	Yes	No	0
MIR30C1	Yes	Yes	No	Yes	No	0
TRIB1	Yes	Yes	No	Yes	No	0
NRG1	Yes	Yes	No	Yes	No	0
SERPINA12	Yes	Yes	No	Yes	No	0
PLAUR	Yes	Yes	No	Yes	No	0
MIR302A	Yes	Yes	No	Yes	No	0
IL37	Yes	Yes	No	Yes	No	0
CYP46A1	Yes	Yes	No	Yes	No	0
RIPK1	Yes	Yes	No	Yes	No	0
INSIG2	Yes	Yes	No	Yes	No	0
PALLD	Yes	Yes	No	Yes	No	0
MLKL	Yes	Yes	No	Yes	No	0
PCSK5	Yes	Yes	No	Yes	No	0
MIR186	Yes	Yes	No	Yes	No	0
PLIN2	Yes	Yes	No	Yes	No	0
XPR1	Yes	Yes	No	Yes	No	0
SDC4	Yes	Yes	No	Yes	No	0
CXCR6	Yes	Yes	No	Yes	No	0
LBP	Yes	Yes	No	Yes	No	0
TRAF1	Yes	Yes	No	Yes	No	0
MIR148B	Yes	Yes	No	Yes	No	0
DKK1	Yes	Yes	No	Yes	No	0
MIR125B1	Yes	Yes	No	Yes	No	0
RORA	Yes	Yes	No	Yes	No	0
ATG7	Yes	Yes	No	Yes	No	0
TLR1	Yes	Yes	No	Yes	No	0
MARS1	Yes	Yes	No	Yes	No	0
MIR224	Yes	Yes	No	Yes	No	0
RXRA	Yes	Yes	No	Yes	No	0
FABP6	Yes	Yes	No	Yes	No	0
TXNRD1	Yes	Yes	No	Yes	No	0
CCL19	Yes	Yes	No	Yes	No	0
IL23A	Yes	Yes	No	Yes	No	0
FABP5	Yes	Yes	No	Yes	No	0
IRGM	Yes	Yes	No	Yes	No	0
PDGFC	Yes	Yes	No	Yes	No	0
LTB	Yes	Yes	No	Yes	No	0
CMKLR1	Yes	Yes	No	Yes	No	0
FPR2	Yes	Yes	No	Yes	No	0
INSIG1	Yes	Yes	No	Yes	No	0
PRKAB2	Yes	Yes	No	Yes	No	0
C1QTNF1	Yes	Yes	No	Yes	No	0
TRB	Yes	Yes	No	Yes	No	0
NCOA2	Yes	Yes	No	Yes	No	0
NR5A2	Yes	Yes	No	Yes	No	0
GPR55	Yes	Yes	No	Yes	No	0
IL27	Yes	Yes	No	Yes	No	0
IRF3	Yes	Yes	No	Yes	No	0
SDC1	Yes	Yes	No	Yes	No	0
ANGPTL2	Yes	Yes	No	Yes	No	0
MIR188	Yes	Yes	No	Yes	No	0
TRL-TAG1-1	Yes	Yes	No	Yes	No	0
ERN1	Yes	Yes	No	Yes	No	0
CXCR5	Yes	Yes	No	Yes	No	0
MICA	Yes	Yes	No	Yes	No	0
TUBB	Yes	Yes	No	Yes	No	0
TRPV6	Yes	Yes	No	Yes	No	0
ELK1	Yes	Yes	No	Yes	No	0
IL19	Yes	Yes	No	Yes	No	0
FABP12	Yes	Yes	No	Yes	No	0
NR1I3	Yes	Yes	No	Yes	No	0
PLA2G4A	Yes	Yes	No	Yes	No	0
STEAP3	Yes	Yes	No	Yes	No	0
SYVN1	Yes	Yes	No	Yes	No	0
MIR181D	Yes	Yes	No	Yes	No	0
RECQL5	Yes	Yes	No	Yes	No	0
MIR30B	Yes	Yes	No	Yes	No	0
ATF6	Yes	Yes	No	Yes	No	0
DGAT2	Yes	Yes	No	Yes	No	0
USP14	Yes	Yes	No	Yes	No	0
TSHB	Yes	Yes	No	Yes	No	0
PEMT	Yes	Yes	No	Yes	No	0
GGT2P	Yes	Yes	No	Yes	No	0
ATP5F1B	Yes	Yes	No	Yes	No	0
IRF1	Yes	Yes	No	Yes	No	0
PRDX5	Yes	Yes	No	Yes	No	0
PROM1	Yes	Yes	No	Yes	No	0
TPM2	Yes	Yes	No	Yes	No	0
AKR1B10	Yes	Yes	No	Yes	No	0
MIR128-2	Yes	Yes	No	Yes	No	0
BAMBI	Yes	Yes	No	Yes	No	0
SMPD3	Yes	Yes	No	Yes	No	0
PYCARD	Yes	Yes	No	Yes	No	0
MIR326	Yes	Yes	No	Yes	No	0
YWHAZ	Yes	Yes	No	Yes	No	0
FBXW7	Yes	Yes	No	Yes	No	0
A2M	Yes	Yes	No	Yes	No	0
MICB	Yes	Yes	No	Yes	No	0
HSF1	Yes	Yes	No	Yes	No	0
MIR543	Yes	Yes	No	Yes	No	0
MIR378C	Yes	Yes	No	Yes	No	0
CXADR	Yes	Yes	No	Yes	No	0
RHBDF2	Yes	Yes	No	Yes	No	0
FETUB	Yes	Yes	No	Yes	No	0
INS-IGF2	No	Yes	Yes	Yes	No	0
TFR2	No	Yes	Yes	Yes	No	0
C12orf43	No	Yes	Yes	Yes	No	0
GCGR	No	Yes	Yes	Yes	No	0
HMGA1	No	Yes	Yes	Yes	No	0
HLA-DQA1	No	Yes	Yes	Yes	No	0
SLC40A1	No	Yes	Yes	Yes	No	0
GREM1	No	Yes	Yes	Yes	No	0
CISD2	No	Yes	Yes	Yes	No	0
GLUD1	No	Yes	Yes	Yes	No	0
TH	No	Yes	Yes	Yes	No	0
PRMT7	No	Yes	Yes	Yes	No	0
SLC5A2	No	Yes	Yes	Yes	No	0
PARK7	No	Yes	Yes	Yes	No	0
RPGRIP1L	No	Yes	Yes	Yes	No	0
ITCH	No	Yes	Yes	Yes	No	0
ACADS	No	Yes	Yes	Yes	No	0
G6PC1	No	Yes	Yes	Yes	No	0
CFI	No	Yes	Yes	Yes	No	0
EYA1	No	Yes	Yes	Yes	No	0
TRIM8	No	Yes	Yes	Yes	No	0
SLC30A10	No	Yes	Yes	Yes	No	0
HJV	No	Yes	Yes	Yes	No	0
PCK2	No	Yes	Yes	Yes	No	0
GFPT1	No	Yes	Yes	Yes	No	0
ACACA	No	Yes	Yes	Yes	No	0
TKT	No	Yes	Yes	Yes	No	0
MGAM	No	Yes	Yes	Yes	No	0
HLA-DPB1	No	Yes	Yes	Yes	No	0
FXN	No	Yes	Yes	Yes	No	0
POLG	No	Yes	Yes	Yes	No	0
CPT1A	No	Yes	Yes	Yes	No	0
INPPL1	No	Yes	Yes	Yes	No	0
TRIM32	No	Yes	Yes	Yes	No	0
CCK	No	Yes	Yes	Yes	No	0
SI	No	Yes	Yes	Yes	No	0
CEBPA	No	Yes	Yes	Yes	No	0
NDUFS4	No	Yes	Yes	Yes	No	0
MT-TS2	No	Yes	Yes	Yes	No	0
DNAJC6	No	Yes	Yes	Yes	No	0
ACADVL	No	Yes	Yes	Yes	No	0
CDK4	No	Yes	Yes	Yes	No	0
NR0B2	No	Yes	Yes	Yes	No	0
SCT	No	Yes	Yes	Yes	No	0
AQP7	No	Yes	Yes	Yes	No	0
GAL	No	Yes	Yes	Yes	No	0
MIR25	No	Yes	Yes	Yes	No	0
CYP17A1	No	Yes	Yes	Yes	No	0
SCP2	No	Yes	Yes	Yes	No	0
FABP1	No	Yes	Yes	Yes	No	0
GYG1	No	Yes	Yes	Yes	No	0
PSMB8	No	Yes	Yes	Yes	No	0
IGFBP7	No	Yes	Yes	Yes	No	0
APC	No	Yes	Yes	Yes	No	0
SDCCAG8	No	Yes	Yes	Yes	No	0
PKLR	No	Yes	Yes	Yes	No	0
CD38	No	Yes	Yes	Yes	No	0
PDK4	No	Yes	Yes	Yes	No	0
CPT2	No	Yes	Yes	Yes	No	0
BBS5	No	Yes	Yes	Yes	No	0
FTH1	No	Yes	Yes	Yes	No	0
PKM	No	Yes	Yes	Yes	No	0
TFAP2B	No	Yes	Yes	Yes	No	0
MIRLET7A1	No	Yes	Yes	Yes	No	0
PIK3CD	No	Yes	Yes	Yes	No	0
OGT	No	Yes	Yes	Yes	No	0
MIR199B	No	Yes	Yes	Yes	No	0
KRT18	No	Yes	Yes	Yes	No	0
SHC1	No	Yes	Yes	Yes	No	0
ACTB	No	Yes	Yes	Yes	No	0
NTS	No	Yes	Yes	Yes	No	0
GPT2	No	Yes	Yes	Yes	No	0
GOT1	No	Yes	Yes	Yes	No	0
MT-ND6	No	Yes	Yes	Yes	No	0
CFAP418	No	Yes	Yes	Yes	No	0
RPS6KB1	No	Yes	Yes	Yes	No	0
IFT172	No	Yes	Yes	Yes	No	0
DRD2	No	Yes	Yes	Yes	No	0
MIR139	No	Yes	Yes	Yes	No	0
GOT2	No	Yes	Yes	Yes	No	0
STAR	No	Yes	Yes	Yes	No	0
HK1	No	Yes	Yes	Yes	No	0
PC	No	Yes	Yes	Yes	No	0
MIR215	No	Yes	Yes	Yes	No	0
HLA-C	No	Yes	Yes	Yes	No	0
PSMB9	No	Yes	Yes	Yes	No	0
STUB1	No	Yes	Yes	Yes	No	0
MIR130B	No	Yes	Yes	Yes	No	0
OPRM1	No	Yes	Yes	Yes	No	0
GANAB	No	Yes	Yes	Yes	No	0
MIR203A	No	Yes	Yes	Yes	No	0
CLCNKA	No	Yes	Yes	Yes	No	0
MIR20B	No	Yes	Yes	Yes	No	0
SLC19A3	No	Yes	Yes	Yes	No	0
MT-ND3	No	Yes	Yes	Yes	No	0
MIR151A	No	Yes	Yes	Yes	No	0
MPV17	No	Yes	Yes	Yes	No	0
CYP1A2	No	Yes	Yes	Yes	No	0
MIR28	No	Yes	Yes	Yes	No	0
HLA-DPA1	No	Yes	Yes	Yes	No	0
MIR26A1	No	Yes	Yes	Yes	No	0
PSMD9	No	Yes	Yes	Yes	No	0
TMEM126A	No	Yes	Yes	Yes	No	0
MIR96	No	Yes	Yes	Yes	No	0
PKD2	No	Yes	Yes	Yes	No	0
PKHD1	No	Yes	Yes	Yes	No	0
ABCB7	No	Yes	Yes	Yes	No	0
PEPD	No	Yes	Yes	Yes	No	0
MIR196A1	No	Yes	Yes	Yes	No	0
CRH	No	Yes	Yes	Yes	No	0
ATP7B	No	Yes	Yes	Yes	No	0
AFP	No	Yes	Yes	Yes	No	0
SERPINA6	No	Yes	Yes	Yes	No	0
PALB2	No	Yes	Yes	Yes	No	0
BMPR1A	No	Yes	Yes	Yes	No	0
CTSD	No	Yes	Yes	Yes	No	0
SAG	No	Yes	Yes	Yes	No	0
SIK2	No	Yes	Yes	Yes	No	0
SUFU	No	Yes	Yes	Yes	No	0
MST1	No	Yes	Yes	Yes	No	0
ACOX1	No	Yes	Yes	Yes	No	0
CA2	No	Yes	Yes	Yes	No	0
MSH2	No	Yes	Yes	Yes	No	0
MIR501	No	Yes	Yes	Yes	No	0
AIFM1	No	Yes	Yes	Yes	No	0
KCNMA1	No	Yes	Yes	Yes	No	0
FADS2	No	Yes	Yes	Yes	No	0
EIF2AK4	No	Yes	Yes	Yes	No	0
NDUFS1	No	Yes	Yes	Yes	No	0
NDUFS2	No	Yes	Yes	Yes	No	0
POLR3A	No	Yes	Yes	Yes	No	0
PINK1	No	Yes	Yes	Yes	No	0
EPHX1	No	Yes	Yes	Yes	No	0
THRB	No	Yes	Yes	Yes	No	0
STEAP4	No	Yes	Yes	Yes	No	0
PMS2	No	Yes	Yes	Yes	No	0
NDUFV1	No	Yes	Yes	Yes	No	0
MYC	No	Yes	Yes	Yes	No	0
UBE3A	No	Yes	Yes	Yes	No	0
CASP9	No	Yes	Yes	Yes	No	0
GTF2I	No	Yes	Yes	Yes	No	0
ANXA2	No	Yes	Yes	Yes	No	0
MIR31	No	Yes	Yes	Yes	No	0
NUCB2	No	Yes	Yes	Yes	No	0
SLC6A4	No	Yes	Yes	Yes	No	0
ERCC2	No	Yes	Yes	Yes	No	0
ACADM	No	Yes	Yes	Yes	No	0
CAV3	No	Yes	Yes	Yes	No	0
ENO2	No	Yes	Yes	Yes	No	0
ALAD	No	Yes	Yes	Yes	No	0
HSP90B1	No	Yes	Yes	Yes	No	0
PTPRD	No	Yes	Yes	Yes	No	0
MPZ	No	Yes	Yes	Yes	No	0
BTNL2	No	Yes	Yes	Yes	No	0
HEXB	No	Yes	Yes	Yes	No	0
NEFL	No	Yes	Yes	Yes	No	0
IGFBP5	No	Yes	Yes	Yes	No	0
ROBO1	No	Yes	Yes	Yes	No	0
INHBA	No	Yes	Yes	Yes	No	0
MIR107	No	Yes	Yes	Yes	No	0
DBH	No	Yes	Yes	Yes	No	0
FIG4	No	Yes	Yes	Yes	No	0
LTF	No	Yes	Yes	Yes	No	0
PHOX2B	No	Yes	Yes	Yes	No	0
PRKN	No	Yes	Yes	Yes	No	0
ATP1A1	No	Yes	Yes	Yes	No	0
AKT3	No	Yes	Yes	Yes	No	0
VARS1	No	Yes	Yes	Yes	No	0
PHGDH	No	Yes	Yes	Yes	No	0
SKIC2	No	Yes	Yes	Yes	No	0
C11orf65	No	Yes	Yes	Yes	No	0
ALDOB	No	Yes	Yes	Yes	No	0
HSPA9	No	Yes	Yes	Yes	No	0
VPS37D	No	Yes	Yes	Yes	No	0
IL18BP	No	Yes	Yes	Yes	No	0
TRIM28	No	Yes	Yes	Yes	No	0
SLC39A8	No	Yes	Yes	Yes	No	0
STOX1	No	Yes	Yes	Yes	No	0
GDNF	No	Yes	Yes	Yes	No	0
TMPRSS6	No	Yes	Yes	Yes	No	0
SLC4A4	No	Yes	Yes	Yes	No	0
FUT2	No	Yes	Yes	Yes	No	0
SEC61A1	No	Yes	Yes	Yes	No	0
MIRLET7E	No	Yes	Yes	Yes	No	0
HADHA	No	Yes	Yes	Yes	No	0
MSH6	No	Yes	Yes	Yes	No	0
DNAJB11	No	Yes	Yes	Yes	No	0
DZIP1L	No	Yes	Yes	Yes	No	0
ELOVL4	No	Yes	Yes	Yes	No	0
PEX2	No	Yes	Yes	Yes	No	0
CYLD	No	Yes	Yes	Yes	No	0
GLS	No	Yes	Yes	Yes	No	0
CYP1B1	No	Yes	Yes	Yes	No	0
SLC19A1	No	Yes	Yes	Yes	No	0
EDA	No	Yes	Yes	Yes	No	0
GBE1	No	Yes	Yes	Yes	No	0
DMGDH	No	Yes	Yes	Yes	No	0
TULP1	No	Yes	Yes	Yes	No	0
CCN4	No	Yes	Yes	Yes	No	0
PDE8B	No	Yes	Yes	Yes	No	0
CUL3	No	Yes	Yes	Yes	No	0
MIR26A2	No	Yes	Yes	Yes	No	0
COQ5	No	Yes	Yes	Yes	No	0
POR	No	Yes	Yes	Yes	No	0
MIR301A	No	Yes	Yes	Yes	No	0
FAAH	No	Yes	Yes	Yes	No	0
RDH5	No	Yes	Yes	Yes	No	0
KRT7	No	Yes	Yes	Yes	No	0
ARRB1	No	Yes	Yes	Yes	No	0
ATP5F1A	No	Yes	Yes	Yes	No	0
LRPPRC	No	Yes	Yes	Yes	No	0
TMPO	No	Yes	Yes	Yes	No	0
TIMP4	No	Yes	Yes	Yes	No	0
ARNT	No	Yes	Yes	Yes	No	0
NSMCE2	No	Yes	Yes	Yes	No	0
PRPF8	No	Yes	Yes	Yes	No	0
SLC25A3	No	Yes	Yes	Yes	No	0
MRPS22	No	Yes	Yes	Yes	No	0
SERPINA4	No	Yes	Yes	Yes	No	0
CCAT1	No	Yes	Yes	Yes	No	0
PEG10	No	Yes	Yes	Yes	No	0
PMPCA	No	Yes	Yes	Yes	No	0
MIR30D	No	Yes	Yes	Yes	No	0
MYO18A	No	Yes	Yes	Yes	No	0
CFD	No	Yes	Yes	Yes	No	0
MPC1	No	Yes	Yes	Yes	No	0
IARS1	No	Yes	Yes	Yes	No	0
CFL1	No	Yes	Yes	Yes	No	0
PDE11A	No	Yes	Yes	Yes	No	0
PRKCQ	No	Yes	Yes	Yes	No	0
SCTR	No	Yes	Yes	Yes	No	0
SLC39A14	No	Yes	Yes	Yes	No	0
CCT5	No	Yes	Yes	Yes	No	0
GRB2	No	Yes	Yes	Yes	No	0
ETHE1	No	Yes	Yes	Yes	No	0
CCN1	No	Yes	Yes	Yes	No	0
GPI	No	Yes	Yes	Yes	No	0
RPL10	No	Yes	Yes	Yes	No	0
BIRC5	No	Yes	Yes	Yes	No	0
HTT	No	Yes	Yes	Yes	No	0
CITED2	No	Yes	Yes	Yes	No	0
RPS24	No	Yes	Yes	Yes	No	0
SLC39A4	No	Yes	Yes	Yes	No	0
STAT5A	No	Yes	Yes	Yes	No	0
DRD4	No	Yes	Yes	Yes	No	0
GARS1	No	Yes	Yes	Yes	No	0
NDUFB10	No	Yes	Yes	Yes	No	0
NDUFB3	No	Yes	Yes	Yes	No	0
MIR95	No	Yes	Yes	Yes	No	0
SLC25A13	No	Yes	Yes	Yes	No	0
EXOSC2	No	Yes	Yes	Yes	No	0
XRCC3	No	Yes	Yes	Yes	No	0
COX6B1	No	Yes	Yes	Yes	No	0
DLEU2	No	Yes	Yes	Yes	No	0
NRG3	No	Yes	Yes	Yes	No	0
GFER	No	Yes	Yes	Yes	No	0
NDUFAF6	No	Yes	Yes	Yes	No	0
NDUFA13	No	Yes	Yes	Yes	No	0
RARS1	No	Yes	Yes	Yes	No	0
TRC-GCA24-1	No	Yes	Yes	Yes	No	0
NFKBIL1	No	Yes	Yes	Yes	No	0
CPOX	No	Yes	Yes	Yes	No	0
MYB	No	Yes	Yes	Yes	No	0
YY1	No	Yes	Yes	Yes	No	0
CNTNAP2	No	Yes	Yes	Yes	No	0
SNAI2	No	Yes	Yes	Yes	No	0
ASTN2	No	Yes	Yes	Yes	No	0
MIR154	No	Yes	Yes	Yes	No	0
SEC63	No	Yes	Yes	Yes	No	0
XPNPEP3	No	Yes	Yes	Yes	No	0
PPM1K	No	Yes	Yes	Yes	No	0
ATAD3A	No	Yes	Yes	Yes	No	0
LAP3	No	Yes	Yes	Yes	No	0
CFLAR	No	Yes	Yes	Yes	No	0
PEX26	No	Yes	Yes	Yes	No	0
SUCLG1	No	Yes	Yes	Yes	No	0
PCBP1	No	Yes	Yes	Yes	No	0
HSP90AB1	No	Yes	Yes	Yes	No	0
KLF6	No	Yes	Yes	Yes	No	0
HNRNPA1	No	Yes	Yes	Yes	No	0
TXNRD2	No	Yes	Yes	Yes	No	0
MIR615	No	Yes	Yes	Yes	No	0
CDH2	No	Yes	Yes	Yes	No	0
HTRA2	No	Yes	Yes	Yes	No	0
FHIT	No	Yes	Yes	Yes	No	0
DAXX	No	Yes	Yes	Yes	No	0
HCFC1	No	Yes	Yes	Yes	No	0
DARS1	No	Yes	Yes	Yes	No	0
UBD	No	Yes	Yes	Yes	No	0
PNPT1	No	Yes	Yes	Yes	No	0
DDB1	No	Yes	Yes	Yes	No	0
TBP	No	Yes	Yes	Yes	No	0
NDUFA2	No	Yes	Yes	Yes	No	0
PRKD1	No	Yes	Yes	Yes	No	0
ADK	No	Yes	Yes	Yes	No	0
TMPO-AS1	No	Yes	Yes	Yes	No	0
ATP5F1E	No	Yes	Yes	Yes	No	0
IL16	No	Yes	Yes	Yes	No	0
RPS10	No	Yes	Yes	Yes	No	0
UPB1	No	Yes	Yes	Yes	No	0
ATP1A2	No	Yes	Yes	Yes	No	0
CDH4	No	Yes	Yes	Yes	No	0
RPTOR	No	Yes	Yes	Yes	No	0
DRD1	No	Yes	Yes	Yes	No	0
ENPP2	No	Yes	Yes	Yes	No	0
SLC6A3	No	Yes	Yes	Yes	No	0
HNRNPA2B1	No	Yes	Yes	Yes	No	0
KIF1B	No	Yes	Yes	Yes	No	0
DDX39B	No	Yes	Yes	Yes	No	0
NBAS	No	Yes	Yes	Yes	No	0
TRAF3	No	Yes	Yes	Yes	No	0
SLC25A12	No	Yes	Yes	Yes	No	0
SLC26A6	No	Yes	Yes	Yes	No	0
RHD	No	Yes	Yes	Yes	No	0
DRD3	No	Yes	Yes	Yes	No	0
KRT8	No	Yes	Yes	Yes	No	0
CASP2	No	Yes	Yes	Yes	No	0
CAD	No	Yes	Yes	Yes	No	0
RPL5	No	Yes	Yes	Yes	No	0
LFNG	No	Yes	Yes	Yes	No	0
RREB1	No	Yes	Yes	Yes	No	0
UCHL1	No	Yes	Yes	Yes	No	0
FAS-AS1	No	Yes	Yes	Yes	No	0
AKR1D1	No	Yes	Yes	Yes	No	0
FIRRE	No	Yes	Yes	Yes	No	0
ALDH18A1	No	Yes	Yes	Yes	No	0
GRK2	No	Yes	Yes	Yes	No	0
KRT19	No	Yes	Yes	Yes	No	0
LOC110806262	No	Yes	Yes	Yes	No	0
COA8	No	Yes	Yes	Yes	No	0
IFNA2	No	Yes	Yes	Yes	No	0
MIR187	No	Yes	Yes	Yes	No	0
BNIP3	No	Yes	Yes	Yes	No	0
SAT1	No	Yes	Yes	Yes	No	0
SESN2	No	Yes	Yes	Yes	No	0
SLC25A1	No	Yes	Yes	Yes	No	0
SLC25A22	No	Yes	Yes	Yes	No	0
P2RX4	No	Yes	Yes	Yes	No	0
RPS17	No	Yes	Yes	Yes	No	0
SLC27A4	No	Yes	Yes	Yes	No	0
TMSB4X	No	Yes	Yes	Yes	No	0
USP7	No	Yes	Yes	Yes	No	0
DLST	No	Yes	Yes	Yes	No	0
ADAMTSL2	No	Yes	Yes	Yes	No	0
SERPINH1	No	Yes	Yes	Yes	No	0
NADK2	No	Yes	Yes	Yes	No	0
MRC1	No	Yes	Yes	Yes	No	0
LYPLAL1	No	Yes	Yes	Yes	No	0
DNM3	No	Yes	Yes	Yes	No	0
KLF10	No	Yes	Yes	Yes	No	0
SH3TC2	No	Yes	Yes	Yes	No	0
HNRNPU	No	Yes	Yes	Yes	No	0
HNRNPH1	No	Yes	Yes	Yes	No	0
NCL	No	Yes	Yes	Yes	No	0
NOP10	No	Yes	Yes	Yes	No	0
HBS1L	No	Yes	Yes	Yes	No	0
CDK1	No	Yes	Yes	Yes	No	0
AZGP1	No	Yes	Yes	Yes	No	0
SULT2A1	No	Yes	Yes	Yes	No	0
SRSF6	No	Yes	Yes	Yes	No	0
SARDH	No	Yes	Yes	Yes	No	0
CHRM3	No	Yes	Yes	Yes	No	0
IFNL3	No	Yes	Yes	Yes	No	0
PLCG2	No	Yes	Yes	Yes	No	0
DPM1	No	Yes	Yes	Yes	No	0
LUM	No	Yes	Yes	Yes	No	0
NEDD4L	No	Yes	Yes	Yes	No	0
BCKDHB	No	Yes	Yes	Yes	No	0
RACK1	No	Yes	Yes	Yes	No	0
TBX20	No	Yes	Yes	Yes	No	0
YWHAB	No	Yes	Yes	Yes	No	0
RPS27A	No	Yes	Yes	Yes	No	0
ORM1	No	Yes	Yes	Yes	No	0
IL11	No	Yes	Yes	Yes	No	0
GNB4	No	Yes	Yes	Yes	No	0
PIGC	No	Yes	Yes	Yes	No	0
NEDD9	No	Yes	Yes	Yes	No	0
PPP3CA	No	Yes	Yes	Yes	No	0
RPL7A	No	Yes	Yes	Yes	No	0
MYO6	No	Yes	Yes	Yes	No	0
WNT1	No	Yes	Yes	Yes	No	0
TRIM21	No	Yes	Yes	Yes	No	0
HARS1	No	Yes	Yes	Yes	No	0
SLC3A2	No	Yes	Yes	Yes	No	0
MIR340	No	Yes	Yes	Yes	No	0
GDF11	No	Yes	Yes	Yes	No	0
RFT1	No	Yes	Yes	Yes	No	0
CUL4A	No	Yes	Yes	Yes	No	0
SERPINA7	No	Yes	Yes	Yes	No	0
CSNK2B	No	Yes	Yes	Yes	No	0
PRMT5	No	Yes	Yes	Yes	No	0
IFNAR1	No	Yes	Yes	Yes	No	0
ATG16L1	No	Yes	Yes	Yes	No	0
HSD17B13	No	Yes	Yes	Yes	No	0
PPIG	No	Yes	Yes	Yes	No	0
RPLP0	No	Yes	Yes	Yes	No	0
TCP1	No	Yes	Yes	Yes	No	0
YBX3	No	Yes	Yes	Yes	No	0
SPINK5	No	Yes	Yes	Yes	No	0
SLC30A9	No	Yes	Yes	Yes	No	0
RPS18	No	Yes	Yes	Yes	No	0
EPRS1	No	Yes	Yes	Yes	No	0
SLC1A3	No	Yes	Yes	Yes	No	0
HDAC8	No	Yes	Yes	Yes	No	0
POGLUT1	No	Yes	Yes	Yes	No	0
SMURF1	No	Yes	Yes	Yes	No	0
MIR519D	No	Yes	Yes	Yes	No	0
SNRNP200	No	Yes	Yes	Yes	No	0
LIFR	No	Yes	Yes	Yes	No	0
CCT2	No	Yes	Yes	Yes	No	0
DHCR24	No	Yes	Yes	Yes	No	0
AREG	No	Yes	Yes	Yes	No	0
NLRC4	No	Yes	Yes	Yes	No	0
CYP4F2	No	Yes	Yes	Yes	No	0
ACY1	No	Yes	Yes	Yes	No	0
CEP192	No	Yes	Yes	Yes	No	0
TRIM2	No	Yes	Yes	Yes	No	0
AS3MT	No	Yes	Yes	Yes	No	0
FSTL4	No	Yes	Yes	Yes	No	0
TLL1	No	Yes	Yes	Yes	No	0
BBC3	No	Yes	Yes	Yes	No	0
MLX	No	Yes	Yes	Yes	No	0
CYP2A6	No	Yes	Yes	Yes	No	0
[truncated: 8,471 more rows]
