# Supplementary material for: Network Toxicology Reveals the Mechanisms of the Plasticizer Metabolite MECPP in Metabolic Diseases
Source: Int J Mol Sci. 2026 Apr 16;27(8):3550. doi: 10.3390/ijms27083550 (PMC13117022; doi:10.3390/ijms27083550)
Supplement: Supplementary file 1 [file ijms-27-03550-s001.zip › Table S10.xlsx]

## Sheet: Sheet1
Target	PDB ID	Binding Energy (kcal/mol)	Key Hydrogen Bonds (Donor→Acceptor)	Inhibition Constant (μM)	Bond Distance (Å)
MMP2	8H78	-5.19	UNL1:HN → TYR23:O	158.2	2.4
MMP9	6ESM	-5.49	UNL1:HN → GLY197:O / UNL1:HN → ARG162:O	94.98	1.104
BCL2L1	7JGW	-5.39	UNL1:HN → SER154:OG	111.56	1.3
TNFRSF1A	7KP7	-5.93	TYR119:HN → UNL1:N	44.84	2.65
MAPK14	3IFF	-5.55	LYS53:HZ1 → UNL1:N	86.1	1.75
BCL2	6GL8	-5.38	ARG98:HH11 → UNL1:N	114.62	1.4
Footnotes:
<sup>a</sup>Binding energies represent molecular interaction affinities (negative values indicate favorable binding).
<sup>b</sup>Hydrogen bonds are shown as donor:atom→acceptor:atom with residue numbering.
<sup>c</sup>Inhibition constants were calculated from binding energies using ΔG = -RTlnK<sub>i</sub>.
<sup>d</sup>Not available in docking results.
