# Supplementary material for: Network Toxicology Reveals the Mechanisms of the Plasticizer Metabolite MECPP in Metabolic Diseases
Source: Int J Mol Sci. 2026 Apr 16;27(8):3550. doi: 10.3390/ijms27083550 (PMC13117022; doi:10.3390/ijms27083550)
Supplement: Supplementary file 1 [file ijms-27-03550-s001.zip › Table S11.xlsx]

## Sheet: Sensitivity analysis of GeneCar
Table S11. Effect of alternative GeneCards thresholds on disease-target set size and MECPP overlap
Disease	GeneCards threshold	Combined disease targets after integration/deduplication (n)	Overlap with MECPP targets (n)
Atherosclerosis	＞1	2167	44
Atherosclerosis	＞2	1026	27
Atherosclerosis	＞5	252	7
Diabetes mellitus	＞1	8046	86
Diabetes mellitus	＞2	4419	65
Diabetes mellitus	＞5	1650	31
Hypertension	＞1	5273	68
Hypertension	＞2	2807	46
Hypertension	＞5	837	20
NAFLD	＞1	2749	35
NAFLD	＞2	2629	34
NAFLD	＞5	2278	33
