# Supplementary material for: Network Toxicology Reveals the Mechanisms of the Plasticizer Metabolite MECPP in Metabolic Diseases
Source: Int J Mol Sci. 2026 Apr 16;27(8):3550. doi: 10.3390/ijms27083550 (PMC13117022; doi:10.3390/ijms27083550)
Supplement: Supplementary file 1 [file ijms-27-03550-s001.zip › Table S12.xlsx]

## Sheet: Stability of common core target
Table S12. Stability of common core targets under alternative GeneCards relevance-score thresholds
Disease	GeneCards threshold	Common core targets retained
Atherosclerosis	＞1	BCL2, BCL2L1, MAPK14, MMP2, MMP9, TNFRSF1A
Atherosclerosis	＞2	BCL2, MAPK14, MMP2, MMP9, TNFRSF1A
Atherosclerosis	＞5	MMP2, MMP9
Diabetes mellitus	＞1	BCL2, BCL2L1, MAPK14, MMP2, MMP9, TNFRSF1A
Diabetes mellitus	＞2	BCL2, BCL2L1, MAPK14, MMP2, MMP9, TNFRSF1A
Diabetes mellitus	＞5	BCL2, MAPK14, MMP2, MMP9, TNFRSF1A
Hypertension	＞1	BCL2, BCL2L1, MAPK14, MMP2, MMP9, TNFRSF1A
Hypertension	＞2	BCL2, BCL2L1, MAPK14, MMP2, MMP9, TNFRSF1A
Hypertension	＞5	MMP2, MMP9
NAFLD	＞1	BCL2, BCL2L1, MAPK14, MMP2, MMP9, TNFRSF1A
NAFLD	＞2	BCL2, MAPK14, MMP2, MMP9, TNFRSF1A
NAFLD	＞5	BCL2, MAPK14, MMP2, MMP9, TNFRSF1A
