# Supplementary material for: Network Toxicology Reveals the Mechanisms of the Plasticizer Metabolite MECPP in Metabolic Diseases
Source: Int J Mol Sci. 2026 Apr 16;27(8):3550. doi: 10.3390/ijms27083550 (PMC13117022; doi:10.3390/ijms27083550)
Supplement: Supplementary file 1 [file ijms-27-03550-s001.zip › Table S2.xlsx]

## Sheet: Sheet1
Category	Pathway Name	p-value	FDR	Gene Count	Background Genes
GO-BP	regulation of inflammatory response	1.79052e-18	2.63761e-14	16	30238
GO-BP	response to bacterium	1.36938e-16	1.00862e-12	17	30238
GO-BP	positive regulation of apoptotic process	1.44543e-15	7.09755e-12	15	30238
GO-BP	positive regulation of programmed cell death	2.34329e-15	8.62974e-12	15	30238
GO-BP	circulatory system process	1.85144e-14	5.45472e-11	14	30238
GO-BP	response to lipopolysaccharide	3.87516e-14	9.48098e-11	12	30238
GO-BP	blood circulation	4.50525e-14	9.48098e-11	13	30238
GO-BP	collagen metabolic process	7.09893e-14	1.30718e-10	8	30238
GO-BP	response to molecule of bacterial origin	9.16498e-14	1.5001e-10	12	30238
GO-BP	inflammatory response	1.81209e-13	2.4274e-10	14	30238
GO-BP	collagen catabolic process	1.8126e-13	2.4274e-10	7	30238
GO-BP	regulation of anatomical structure size	2.87064e-13	3.52395e-10	13	30238
GO-BP	extracellular matrix disassembly	4.29234e-13	4.86388e-10	7	30238
GO-BP	response to wounding	1.85521e-12	1.95207e-09	12	30238
GO-BP	regulation of neuron apoptotic process	4.14697e-12	4.0726e-09	10	30238
GO-BP	positive regulation of response to external stimulus	4.48386e-12	4.12823e-09	13	30238
GO-BP	regulation of system process	3.58729e-11	3.10849e-08	12	30238
GO-BP	response to light stimulus	4.45764e-11	3.41117e-08	10	30238
GO-BP	cell activation	4.72781e-11	3.41117e-08	13	30238
GO-BP	cellular response to abiotic stimulus	4.86285e-11	3.41117e-08	10	30238
GO-BP	cellular response to environmental stimulus	4.86285e-11	3.41117e-08	10	30238
GO-BP	response to UV	7.76716e-11	5.10649e-08	8	30238
GO-BP	regulation of tube diameter	8.57963e-11	5.10649e-08	8	30238
GO-BP	blood vessel diameter maintenance	8.57963e-11	5.10649e-08	8	30238
GO-BP	regulation of tube size	9.01288e-11	5.10649e-08	8	30238
GO-BP	phagocytosis	9.01288e-11	5.10649e-08	8	30238
GO-BP	positive regulation of defense response	1.42315e-10	7.48732e-08	11	30238
GO-BP	endocytosis	1.42315e-10	7.48732e-08	11	30238
GO-BP	positive regulation of protein localization	1.67585e-10	8.51274e-08	11	30238
GO-BP	regulation of MAPK cascade	1.89717e-10	9.31572e-08	12	30238
GO-BP	vascular process in circulatory system	2.58238e-10	1.21082e-07	9	30238
GO-BP	import into cell	2.63024e-10	1.21082e-07	12	30238
GO-BP	regulation of apoptotic signaling pathway	2.8173e-10	1.25762e-07	10	30238
GO-BP	regulation of establishment of protein localization	3.08169e-10	1.33519e-07	11	30238
GO-BP	regulation of secretion by cell	5.77279e-10	2.42969e-07	11	30238
GO-BP	cellular component disassembly	7.01512e-10	2.87055e-07	9	30238
GO-BP	positive regulation of cell migration	8.06272e-10	3.14775e-07	11	30238
GO-BP	cell surface receptor protein tyrosine kinase signaling pathway	8.11992e-10	3.14775e-07	10	30238
GO-BP	response to radiation	8.83732e-10	3.32378e-07	10	30238
GO-BP	regulation of protein transport	9.02525e-10	3.32378e-07	10	30238
GO-BP	positive regulation of establishment of protein localization	1.10925e-09	3.98546e-07	9	30238
GO-BP	positive regulation of MAPK cascade	1.25565e-09	4.24343e-07	10	30238
GO-BP	regulation of membrane potential	1.25565e-09	4.24343e-07	10	30238
GO-BP	positive regulation of cell motility	1.29323e-09	4.24343e-07	11	30238
GO-BP	response to mechanical stimulus	1.29628e-09	4.24343e-07	8	30238
GO-BP	regulation of secretion	1.45031e-09	4.64445e-07	11	30238
GO-BP	regulation of mitochondrial membrane potential	1.58104e-09	4.95539e-07	6	30238
GO-BP	positive regulation of locomotion	1.70443e-09	5.23081e-07	11	30238
GO-BP	enzyme-linked receptor protein signaling pathway	2.5231e-09	7.58527e-07	11	30238
GO-BP	positive regulation of protein transport	3.98062e-09	1.17277e-06	8	30238
GO-BP	extracellular matrix organization	5.17914e-09	1.49596e-06	8	30238
GO-BP	extracellular structure organization	5.32982e-09	1.50988e-06	8	30238
GO-BP	external encapsulating structure organization	5.6426e-09	1.55446e-06	8	30238
GO-BP	response to peptide hormone	5.69823e-09	1.55446e-06	9	30238
GO-BP	positive regulation of smooth muscle cell proliferation	6.3411e-09	1.68075e-06	6	30238
GO-BP	cellular response to hormone stimulus	6.38938e-09	1.68075e-06	10	30238
GO-BP	regulation of hormone levels	6.83455e-09	1.76631e-06	10	30238
GO-BP	positive regulation of immune response	7.09676e-09	1.80099e-06	11	30238
GO-BP	positive regulation of inflammatory response	7.21327e-09	1.80099e-06	7	30238
GO-BP	response to reactive oxygen species	7.49708e-09	1.84066e-06	7	30238
GO-BP	female pregnancy	7.79032e-09	1.8813e-06	7	30238
GO-BP	response to xenobiotic stimulus	9.21106e-09	2.18852e-06	9	30238
GO-BP	regulation of phosphate metabolic process	9.4999e-09	2.22132e-06	10	30238
GO-BP	regulation of phosphorus metabolic process	9.65454e-09	2.2222e-06	10	30238
GO-BP	cellular response to lipid	1.02956e-08	2.33331e-06	10	30238
GO-BP	cellular response to chemical stress	1.05535e-08	2.3555e-06	8	30238
GO-BP	regulation of ERK1 and ERK2 cascade	1.2011e-08	2.64081e-06	8	30238
GO-BP	response to hypoxia	1.23225e-08	2.66946e-06	8	30238
GO-BP	regulation of systemic arterial blood pressure	1.41962e-08	3.03078e-06	6	30238
GO-BP	regulation of monoatomic ion transport	1.44959e-08	3.05056e-06	9	30238
GO-BP	protein processing	1.60687e-08	3.28761e-06	7	30238
GO-BP	multi-organism reproductive process	1.60687e-08	3.28761e-06	7	30238
GO-BP	response to decreased oxygen levels	1.70547e-08	3.44154e-06	8	30238
GO-BP	cellular response to nitrogen compound	1.79958e-08	3.58239e-06	10	30238
GO-BP	cellular response to lipopolysaccharide	2.10221e-08	4.10624e-06	7	30238
GO-BP	negative regulation of cell adhesion	2.11849e-08	4.10624e-06	8	30238
GO-BP	multi-multicellular organism process	2.24449e-08	4.26544e-06	7	30238
GO-BP	mononuclear cell proliferation	2.25853e-08	4.26544e-06	6	30238
GO-BP	leukocyte activation	2.45364e-08	4.57526e-06	10	30238
GO-BP	apoptotic signaling pathway	2.73826e-08	5.04216e-06	8	30238
GO-BP	response to oxygen levels	3.2093e-08	5.83657e-06	8	30238
GO-BP	multicellular organismal-level homeostasis	3.69987e-08	6.5784e-06	10	30238
GO-BP	cellular response to molecule of bacterial origin	3.70652e-08	6.5784e-06	7	30238
GO-BP	regulation of vasoconstriction	4.65914e-08	8.17068e-06	5	30238
GO-BP	regulation of cell-cell adhesion	5.35448e-08	9.18604e-06	9	30238
GO-BP	leukocyte proliferation	5.40132e-08	9.18604e-06	6	30238
GO-BP	regulation of calcium ion transport	5.42519e-08	9.18604e-06	7	30238
GO-BP	positive regulation of reactive oxygen species metabolic process	6.25423e-08	1.04694e-05	5	30238
GO-BP	positive regulation of cytokine production	6.39242e-08	1.05805e-05	9	30238
GO-BP	hemopoiesis	6.66179e-08	1.09039e-05	10	30238
GO-BP	cellular response to biotic stimulus	7.77502e-08	1.25861e-05	7	30238
GO-BP	purinergic nucleotide receptor signaling pathway	9.01602e-08	1.44364e-05	4	30238
GO-BP	cell population proliferation	9.4939e-08	1.50381e-05	10	30238
GO-BP	regulation of blood circulation	1.40456e-07	2.20112e-05	7	30238
GO-BP	negative regulation of cell population proliferation	1.59181e-07	2.46831e-05	10	30238
GO-BP	regulation of smooth muscle cell proliferation	1.83137e-07	2.8102e-05	6	30238
GO-BP	leukocyte differentiation	2.15e-07	3.26512e-05	8	30238
GO-BP	cellular response to angiotensin	2.21956e-07	3.33636e-05	4	30238
GO-BP	negative regulation of neuron apoptotic process	2.47391e-07	3.68112e-05	6	30238
GO-BP	regulation of transmembrane transport	2.50622e-07	3.69191e-05	8	30238
GO-BP	regulation of lipid localization	2.63926e-07	3.8494e-05	6	30238
GO-BP	positive regulation of secretion by cell	3.07973e-07	4.44779e-05	7	30238
GO-BP	positive regulation of transmembrane transport	3.39428e-07	4.85448e-05	6	30238
GO-BP	positive regulation of monoatomic ion transport	3.71954e-07	5.26852e-05	6	30238
GO-BP	behavior	3.81631e-07	5.32746e-05	9	30238
GO-BP	regulation of intrinsic apoptotic signaling pathway	3.83348e-07	5.32746e-05	6	30238
GO-BP	regulation of cell activation	4.01394e-07	5.52611e-05	9	30238
GO-BP	response to hydrogen peroxide	4.06288e-07	5.5417e-05	5	30238
GO-BP	positive regulation of ERK1 and ERK2 cascade	4.57896e-07	6.18831e-05	6	30238
GO-BP	immune effector process	4.77072e-07	6.34994e-05	8	30238
GO-BP	positive regulation of secretion	4.78476e-07	6.34994e-05	7	30238
GO-BP	regulation of blood pressure	4.85237e-07	6.38217e-05	6	30238
GO-BP	response to fluid shear stress	5.56096e-07	7.18584e-05	4	30238
GO-BP	response to angiotensin	5.56096e-07	7.18584e-05	4	30238
GO-BP	wound healing	5.84107e-07	7.48216e-05	7	30238
GO-BP	negative regulation of inflammatory response	5.917e-07	7.49986e-05	6	30238
GO-BP	defense response to bacterium	5.95671e-07	7.49986e-05	7	30238
GO-BP	signaling receptor ligand precursor processing	6.08414e-07	7.59538e-05	4	30238
GO-BP	cellular response to thyroid hormone stimulus	6.26614e-07	7.75686e-05	3	30238
GO-BP	hormone metabolic process	6.60669e-07	8.11026e-05	6	30238
GO-BP	T cell activation	6.95312e-07	8.39561e-05	7	30238
GO-BP	chemotaxis	6.95312e-07	8.39561e-05	7	30238
GO-BP	response to metal ion	7.223e-07	8.58081e-05	7	30238
GO-BP	taxis	7.223e-07	8.58081e-05	7	30238
GO-BP	lymphocyte activation	7.45728e-07	8.78826e-05	8	30238
GO-BP	lymphocyte proliferation	7.65998e-07	8.9555e-05	5	30238
GO-BP	negative regulation of cell-cell adhesion	7.76372e-07	9.0053e-05	6	30238
GO-BP	positive regulation of cellular component biogenesis	9.09935e-07	0.000103483	8	30238
GO-BP	cell morphogenesis	9.13227e-07	0.000103483	9	30238
GO-BP	neuron projection development	9.13227e-07	0.000103483	9	30238
GO-BP	leukocyte apoptotic process	1.00297e-06	0.000112785	4	30238
GO-BP	mononuclear cell differentiation	1.08214e-06	0.000120765	7	30238
GO-BP	locomotion	1.12123e-06	0.000124186	7	30238
GO-BP	regulation of metal ion transport	1.14121e-06	0.000125456	7	30238
GO-BP	regulation of vesicle-mediated transport	1.31512e-06	0.000143504	8	30238
GO-BP	response to oxidative stress	1.35804e-06	0.000147097	7	30238
GO-BP	secretion	1.55962e-06	0.0001677	8	30238
GO-BP	protein maturation	1.68494e-06	0.000179862	8	30238
GO-BP	positive regulation of mitotic cell cycle	1.7325e-06	0.000182297	5	30238
GO-BP	renal system process	1.7325e-06	0.000182297	5	30238
GO-BP	vasodilation	1.79135e-06	0.000187152	4	30238
GO-BP	immune response-activating signaling pathway	1.89635e-06	0.000196726	7	30238
GO-BP	peptide metabolic process	2.18127e-06	0.000224701	4	30238
GO-BP	cellular senescence	2.32423e-06	0.000237765	4	30238
GO-BP	regulation of reactive oxygen species metabolic process	2.61038e-06	0.000265197	5	30238
GO-BP	regulation of response to biotic stimulus	2.63227e-06	0.000265589	8	30238
GO-BP	regulation of growth	2.79419e-06	0.000280009	8	30238
GO-BP	positive regulation of apoptotic signaling pathway	2.96996e-06	0.000295611	5	30238
GO-BP	regulation of protein-containing complex assembly	3.0774e-06	0.000304249	7	30238
GO-BP	cellular response to peptide hormone stimulus	3.13903e-06	0.000306882	6	30238
GO-BP	positive regulation of neuron apoptotic process	3.14569e-06	0.000306882	4	30238
GO-BP	regulation of protein secretion	3.20405e-06	0.000307884	6	30238
GO-BP	response to steroid hormone	3.20405e-06	0.000307884	6	30238
GO-BP	axon development	3.21866e-06	0.000307884	7	30238
GO-BP	positive regulation of protein secretion	3.36739e-06	0.000320032	5	30238
GO-BP	regulation of monoatomic cation transmembrane transport	3.69067e-06	0.000348508	6	30238
GO-BP	positive regulation of cytosolic calcium ion concentration	3.80546e-06	0.000357058	5	30238
GO-BP	myeloid leukocyte mediated immunity	3.94379e-06	0.000367696	4	30238
GO-BP	regulation of mitochondrial depolarization	4.34192e-06	0.000399755	3	30238
GO-BP	response to thyroid hormone	4.34192e-06	0.000399755	3	30238
GO-BP	positive regulation of small molecule metabolic process	4.54519e-06	0.000415871	5	30238
GO-BP	lymphocyte homeostasis	4.63397e-06	0.000421377	4	30238
GO-BP	activation of immune response	4.95507e-06	0.00044508	7	30238
GO-BP	immune response-regulating signaling pathway	4.95507e-06	0.00044508	7	30238
GO-BP	leukocyte mediated immunity	5.22379e-06	0.000466374	6	30238
GO-BP	regulation of ATP metabolic process	5.40968e-06	0.00048006	4	30238
GO-BP	membrane protein ectodomain proteolysis	5.69493e-06	0.000502347	3	30238
GO-BP	negative regulation of defense response	5.9446e-06	0.000521249	6	30238
GO-BP	intrinsic apoptotic signaling pathway	6.19087e-06	0.000539632	5	30238
GO-BP	morphogenesis of an epithelium	6.24553e-06	0.000541194	7	30238
GO-BP	positive regulation of cyclase activity	6.46494e-06	0.000553692	3	30238
GO-BP	D-glucose import	6.46494e-06	0.000553692	3	30238
GO-BP	regulation of monoatomic ion transmembrane transport	6.50737e-06	0.000554105	6	30238
GO-BP	positive regulation of phosphorus metabolic process	6.74426e-06	0.000567713	6	30238
GO-BP	positive regulation of phosphate metabolic process	6.74426e-06	0.000567713	6	30238
GO-BP	negative regulation of MAPK cascade	6.89309e-06	0.000576944	5	30238
GO-BP	regulation of synapse organization	6.98811e-06	0.000581593	6	30238
GO-BP	tube morphogenesis	7.08527e-06	0.000586366	8	30238
GO-BP	axon regeneration	7.30076e-06	0.000600824	3	30238
GO-BP	cellular homeostasis	7.45947e-06	0.000610474	8	30238
GO-BP	regulation of synapse structure or activity	7.89865e-06	0.000642845	6	30238
GO-BP	cellular response to growth factor stimulus	8.11074e-06	0.000656479	7	30238
GO-BP	regulation of developmental growth	8.31725e-06	0.000666124	6	30238
GO-BP	positive regulation of molecular function	8.32033e-06	0.000666124	7	30238
GO-BP	positive regulation of angiogenesis	8.48401e-06	0.000675556	5	30238
GO-BP	regulation of nucleotide metabolic process	8.69848e-06	0.000681581	4	30238
GO-BP	regulation of purine nucleotide metabolic process	8.69848e-06	0.000681581	4	30238
GO-BP	regulation of smooth muscle cell migration	8.69848e-06	0.000681581	4	30238
GO-BP	viral life cycle	8.92332e-06	0.0006955	5	30238
GO-BP	neutrophil mediated immunity	9.18028e-06	0.000711761	3	30238
GO-BP	regulation of innate immune response	9.32012e-06	0.00071882	7	30238
GO-BP	positive regulation of vasculature development	9.38024e-06	0.000719689	5	30238
GO-BP	T cell differentiation	9.85525e-06	0.000749609	5	30238
GO-BP	cellular response to UV	9.92286e-06	0.000749609	4	30238
GO-BP	multicellular organismal response to stress	9.92286e-06	0.000749609	4	30238
GO-BP	regulation of systemic arterial blood pressure by renin-angiotensin	1.02291e-05	0.000768803	3	30238
GO-BP	biological process involved in symbiotic interaction	1.06028e-05	0.000792845	5	30238
GO-BP	B cell activation	1.16678e-05	0.00086807	5	30238
GO-BP	lipid transport	1.19698e-05	0.000886063	6	30238
GO-BP	response to growth factor	1.20466e-05	0.000887295	7	30238
GO-BP	lipid localization	1.21624e-05	0.000891365	6	30238
GO-BP	regulation of leukocyte apoptotic process	1.22398e-05	0.000892595	4	30238
GO-BP	positive regulation of amide metabolic process	1.25579e-05	0.000911283	3	30238
GO-BP	positive regulation of mononuclear cell migration	1.27471e-05	0.000920481	4	30238
GO-BP	regulation of cellular component size	1.33717e-05	0.000955019	6	30238
GO-BP	regulation of small molecule metabolic process	1.33717e-05	0.000955019	6	30238
GO-BP	positive regulation of protein-containing complex assembly	1.34199e-05	0.000955019	5	30238
GO-BP	neuron projection regeneration	1.38429e-05	0.000980385	3	30238
GO-BP	regulation of angiogenesis	1.42306e-05	0.00100302	6	30238
GO-BP	regulation of chemotaxis	1.46976e-05	0.001031	5	30238
GO-BP	positive regulation of calcium ion transport	1.49328e-05	0.00104253	4	30238
GO-BP	B cell homeostasis	1.52118e-05	0.001057	3	30238
GO-BP	regulation of chemokine production	1.61234e-05	0.00110998	4	30238
GO-BP	regulation of catalytic activity	1.61249e-05	0.00110998	7	30238
GO-BP	regulation of vasculature development	1.65747e-05	0.00113563	6	30238
GO-BP	cellular response to fluid shear stress	1.66669e-05	0.00113667	3	30238
GO-BP	leukocyte homeostasis	1.67443e-05	0.00113668	4	30238
GO-BP	regulation of autophagy	1.70789e-05	0.00115408	6	30238
GO-BP	positive regulation of epithelial cell proliferation	1.75368e-05	0.00117961	5	30238
GO-BP	regulation of endoplasmic reticulum stress-induced intrinsic apoptotic signaling pathway	1.98463e-05	0.00132868	3	30238
GO-BP	response to insulin	1.99334e-05	0.00132868	5	30238
GO-BP	positive regulation of endothelial cell proliferation	2.01158e-05	0.0013348	4	30238
GO-BP	regulation of synaptic plasticity	2.12235e-05	0.00140199	5	30238
GO-BP	positive regulation of T cell migration	2.15755e-05	0.00141257	3	30238
GO-BP	D-glucose transmembrane transport	2.15755e-05	0.00141257	3	30238
GO-BP	regulation of leukocyte migration	2.21191e-05	0.00143431	5	30238
GO-BP	MAPK cascade	2.21191e-05	0.00143431	5	30238
GO-BP	regulation of supramolecular fiber organization	2.21996e-05	0.00143431	6	30238
GO-BP	gonad development	2.25778e-05	0.00145237	5	30238
GO-BP	negative regulation of cell activation	2.30438e-05	0.00147591	5	30238
GO-BP	lipopolysaccharide-mediated signaling pathway	2.3401e-05	0.0014923	3	30238
GO-BP	regulation of leukocyte cell-cell adhesion	2.41582e-05	0.00153394	6	30238
GO-BP	cellular response to light stimulus	2.47911e-05	0.00156608	4	30238
GO-BP	regulation of endothelial cell migration	2.49834e-05	0.00156608	5	30238
GO-BP	development of primary sexual characteristics	2.49834e-05	0.00156608	5	30238
GO-BP	positive regulation of ATP metabolic process	2.53254e-05	0.00157413	3	30238
GO-BP	membrane protein proteolysis	2.53254e-05	0.00157413	3	30238
GO-BP	negative regulation of cytokine production	2.55396e-05	0.00158077	6	30238
GO-BP	tissue morphogenesis	2.57926e-05	0.00158975	7	30238
GO-BP	negative regulation of apoptotic signaling pathway	2.81282e-05	0.00172399	5	30238
GO-BP	symbiont entry into host	2.83215e-05	0.00172399	4	30238
GO-BP	symbiont entry into host cell	2.83215e-05	0.00172399	4	30238
GO-BP	response to endoplasmic reticulum stress	2.86809e-05	0.00173868	5	30238
GO-BP	positive regulation of response to endoplasmic reticulum stress	2.94803e-05	0.00177981	3	30238
GO-BP	B cell differentiation	3.12015e-05	0.00186137	4	30238
GO-BP	B cell proliferation	3.17158e-05	0.00186137	3	30238
GO-BP	spleen development	3.17158e-05	0.00186137	3	30238
GO-BP	peptide hormone processing	3.17158e-05	0.00186137	3	30238
GO-BP	positive regulation of nucleotide metabolic process	3.17158e-05	0.00186137	3	30238
GO-BP	positive regulation of purine nucleotide metabolic process	3.17158e-05	0.00186137	3	30238
GO-BP	positive regulation of organic acid transport	3.17158e-05	0.00186137	3	30238
GO-BP	positive regulation of cation transmembrane transport	3.3237e-05	0.00194292	4	30238
GO-BP	regulation of systemic arterial blood pressure by hormone	3.40598e-05	0.00197534	3	30238
GO-BP	regulation of T cell apoptotic process	3.40598e-05	0.00197534	3	30238
GO-BP	gland development	3.61517e-05	0.00208489	6	30238
GO-BP	regulation of ossification	3.64706e-05	0.00208489	4	30238
GO-BP	positive regulation of lymphocyte migration	3.65149e-05	0.00208489	3	30238
GO-BP	hexose transmembrane transport	3.65149e-05	0.00208489	3	30238
GO-BP	regulation of protein modification process	3.75508e-05	0.00213576	7	30238
GO-BP	pyroptotic inflammatory response	3.90834e-05	0.00220589	3	30238
GO-BP	regulation of long-term synaptic potentiation	3.90834e-05	0.00220589	3	30238
GO-BP	positive regulation of monoatomic ion transmembrane transport	3.99288e-05	0.00224501	4	30238
GO-BP	regulation of plasma membrane bounded cell projection organization	4.05993e-05	0.00227403	7	30238
GO-BP	defense response to Gram-positive bacterium	4.11331e-05	0.00228654	4	30238
GO-BP	cellular response to reactive oxygen species	4.11331e-05	0.00228654	4	30238
GO-BP	T cell homeostasis	4.17677e-05	0.00231308	3	30238
GO-BP	response to glucocorticoid	4.23638e-05	0.00233731	4	30238
GO-BP	cellular response to lipoprotein particle stimulus	4.45702e-05	0.00243172	3	30238
GO-BP	monosaccharide transmembrane transport	4.45702e-05	0.00243172	3	30238
GO-BP	neuron maturation	4.45702e-05	0.00243172	3	30238
GO-BP	negative regulation of response to external stimulus	4.53846e-05	0.00246701	6	30238
GO-BP	positive regulation of endothelial cell migration	4.62176e-05	0.00249693	4	30238
GO-BP	regulation of hormone secretion	4.62739e-05	0.00249693	5	30238
GO-BP	epithelial cell apoptotic process	4.74933e-05	0.00255337	3	30238
GO-BP	regulation of cell projection organization	4.86636e-05	0.00260168	7	30238
GO-BP	viral process	4.87451e-05	0.00260168	5	30238
GO-BP	response to nicotine	5.05393e-05	0.00268771	3	30238
GO-BP	regulation of generation of precursor metabolites and energy	5.32016e-05	0.00281911	4	30238
GO-BP	negative regulation of insulin receptor signaling pathway	5.37106e-05	0.00282575	3	30238
GO-BP	regulation of systemic arterial blood pressure mediated by a chemical signal	5.37106e-05	0.00282575	3	30238
GO-BP	learning or memory	5.67761e-05	0.00295707	5	30238
GO-BP	ephrin receptor signaling pathway	5.70096e-05	0.00295707	3	30238
GO-BP	cellular response to osmotic stress	5.70096e-05	0.00295707	3	30238
GO-BP	negative regulation of cellular response to insulin stimulus	5.70096e-05	0.00295707	3	30238
GO-BP	regulation of cell junction assembly	5.77279e-05	0.00298382	5	30238
GO-BP	gliogenesis	5.8692e-05	0.00302305	5	30238
GO-BP	positive regulation of lipid metabolic process	5.93203e-05	0.00304477	4	30238
GO-BP	regulation of T cell migration	6.04386e-05	0.00309139	3	30238
GO-BP	negative regulation of T cell activation	6.09269e-05	0.00310559	4	30238
GO-BP	sex differentiation	6.16591e-05	0.00313207	5	30238
GO-BP	positive regulation of vascular associated smooth muscle cell proliferation	6.39999e-05	0.00322871	3	30238
GO-BP	regulation of membrane depolarization	6.39999e-05	0.00322871	3	30238
GO-BP	lymphocyte differentiation	6.57941e-05	0.0033079	5	30238
GO-BP	regulation of mononuclear cell migration	6.76724e-05	0.00339076	4	30238
GO-BP	positive regulation of leukocyte migration	7.12419e-05	0.00355751	4	30238
GO-BP	response to corticosteroid	7.49468e-05	0.00372987	4	30238
GO-BP	regulation of lipid transport	7.68509e-05	0.00381175	4	30238
GO-BP	immune response-regulating cell surface receptor signaling pathway	7.94947e-05	0.00389634	5	30238
GO-BP	response to axon injury	7.96144e-05	0.00389634	3	30238
GO-BP	membrane depolarization	7.96144e-05	0.00389634	3	30238
GO-BP	vitamin transport	7.96144e-05	0.00389634	3	30238
GO-BP	reproductive structure development	8.19769e-05	0.00399868	5	30238
GO-BP	regulation of calcium ion transmembrane transport	8.27749e-05	0.00401104	4	30238
GO-BP	regulation of protein localization to nucleus	8.27749e-05	0.00401104	4	30238
GO-BP	regulation of blood vessel endothelial cell migration	8.48214e-05	0.00409673	4	30238
GO-BP	biological process involved in interaction with host	8.69045e-05	0.00418363	4	30238
GO-BP	endocrine process	8.82753e-05	0.00421641	3	30238
GO-BP	Fc receptor signaling pathway	8.82753e-05	0.00421641	3	30238
GO-BP	reproductive system development	8.84441e-05	0.00421641	5	30238
GO-BP	carbohydrate transmembrane transport	9.28271e-05	0.00441108	3	30238
GO-BP	regulation of endocytosis	9.67158e-05	0.00456641	5	30238
GO-BP	positive regulation of catalytic activity	9.67158e-05	0.00456641	5	30238
GO-BP	response to amyloid-beta	9.75294e-05	0.00459011	3	30238
GO-BP	negative regulation of leukocyte cell-cell adhesion	9.78826e-05	0.00459207	4	30238
GO-BP	regulation of extrinsic apoptotic signaling pathway	0.000102544	0.0047807	4	30238
GO-BP	homeostasis of number of cells	0.000102552	0.0047807	5	30238
GO-BP	regulation of lymphocyte apoptotic process	0.000107395	0.00497494	3	30238
GO-BP	epidermal growth factor receptor signaling pathway	0.000107395	0.00497494	3	30238
GO-CC	endosome lumen	1.02078e-13	2.0191e-10	7	30238
GO-CC	endolysosome lumen	1.94688e-11	1.92546e-08	4	30238
GO-CC	endolysosome	8.52059e-10	5.61791e-07	5	30238
GO-CC	vacuolar lumen	7.21327e-09	3.56696e-06	7	30238
GO-CC	ficolin-1-rich granule lumen	2.74458e-08	1.08576e-05	6	30238
GO-CC	lytic vacuole	1.61046e-07	4.5507e-05	10	30238
GO-CC	lysosome	1.61046e-07	4.5507e-05	10	30238
GO-CC	ficolin-1-rich granule	2.90425e-07	7.18075e-05	6	30238
GO-CC	extracellular matrix	5.30854e-07	0.000106603	8	30238
GO-CC	external encapsulating structure	5.38945e-07	0.000106603	8	30238
GO-CC	secretory granule lumen	7.6292e-06	0.00128733	6	30238
GO-CC	cytoplasmic vesicle lumen	8.31725e-06	0.00128733	6	30238
GO-CC	vesicle lumen	8.46072e-06	0.00128733	6	30238
GO-CC	perinuclear region of cytoplasm	9.97669e-06	0.00140956	8	30238
GO-CC	lysosomal lumen	1.32698e-05	0.00174985	4	30238
GO-CC	glutamatergic synapse	2.01576e-05	0.00249199	7	30238
GO-CC	apical plasma membrane	3.34347e-05	0.00389023	6	30238
GO-CC	cell leading edge	3.95429e-05	0.00434533	6	30238
GO-CC	tertiary granule lumen	7.15287e-05	0.00643108	3	30238
GO-CC	neuronal cell body	7.03073e-05	0.00643108	6	30238
GO-CC	membrane raft	6.37007e-05	0.00643108	5	30238
GO-CC	membrane microdomain	6.57941e-05	0.00643108	5	30238
GO-CC	side of membrane	8.68202e-05	0.00746654	7	30238
GO-CC	tertiary granule	9.56106e-05	0.00787991	4	30238
GO-CC	apical part of cell	0.000108481	0.008583	6	30238
GO-CC	cell-cell junction	0.000114229	0.00869019	6	30238
GO-CC	postsynapse	0.00012346	0.00904459	7	30238
GO-CC	cell body	0.000141078	0.00996612	6	30238
GO-CC	external side of plasma membrane	0.000261849	0.0178599	5	30238
GO-CC	azurophil granule lumen	0.000319345	0.0210555	3	30238
GO-MF	endopeptidase activity	4.30414e-13	2.25235e-09	12	30238
GO-MF	peptidase activity	5.86814e-11	1.5354e-07	12	30238
GO-MF	serine-type peptidase activity	4.07998e-10	6.77159e-07	8	30238
GO-MF	serine hydrolase activity	5.17606e-10	6.77159e-07	8	30238
GO-MF	proteoglycan binding	2.17185e-09	2.27306e-06	5	30238
GO-MF	serine-type endopeptidase activity	7.21327e-09	6.29117e-06	7	30238
GO-MF	collagen binding	6.71374e-08	5.019e-05	5	30238
GO-MF	protein phosphatase binding	8.14286e-08	5.32645e-05	6	30238
GO-MF	fibronectin binding	1.03921e-07	6.04242e-05	4	30238
GO-MF	cysteine-type endopeptidase activity	1.95563e-07	0.000102338	5	30238
GO-MF	phosphatase binding	4.06998e-07	0.00019362	6	30238
GO-MF	metalloendopeptidase activity	5.63773e-07	0.000245852	5	30238
GO-MF	kinase binding	1.46166e-06	0.000588374	9	30238
GO-MF	cytokine binding	2.06419e-06	0.000771563	5	30238
GO-MF	protein kinase binding	6.51967e-06	0.0022745	8	30238
GO-MF	metallopeptidase activity	7.45954e-06	0.00238538	5	30238
GO-MF	cysteine-type peptidase activity	8.06181e-06	0.00238538	5	30238
GO-MF	mitogen-activated protein kinase binding	8.20501e-06	0.00238538	3	30238
GO-MF	ephrin receptor binding	9.18028e-06	0.00252844	3	30238
KEGG	Diabetic cardiomyopathy	6.69339e-15	2.43639e-12	11	30238
KEGG	AGE-RAGE signaling pathway in diabetic complications	2.31212e-14	4.20805e-12	9	30238
KEGG	Apoptosis	3.81981e-13	4.63471e-11	9	30238
KEGG	Pathways in cancer	1.0053e-11	9.14826e-10	12	30238
KEGG	Fluid shear stress and atherosclerosis	2.97811e-11	2.16807e-09	8	30238
KEGG	Insulin resistance	2.2334e-10	1.35493e-08	7	30238
KEGG	TNF signaling pathway	4.15396e-10	2.16006e-08	7	30238
KEGG	Lipid and atherosclerosis	8.45972e-10	3.84917e-08	8	30238
KEGG	Coronavirus disease - COVID-19	1.81764e-09	7.35135e-08	8	30238
KEGG	Hepatitis B	3.76532e-09	1.37058e-07	7	30238
KEGG	Endocrine resistance	6.74292e-09	2.2313e-07	6	30238
KEGG	Proteoglycans in cancer	1.77952e-08	5.39787e-07	7	30238
KEGG	Neurotrophin signaling pathway	2.14885e-08	5.81152e-07	6	30238
KEGG	Sphingolipid signaling pathway	2.37279e-08	5.81152e-07	6	30238
KEGG	Human immunodeficiency virus 1 infection	2.39486e-08	5.81152e-07	7	30238
KEGG	Relaxin signaling pathway	3.47054e-08	7.43105e-07	6	30238
KEGG	Human T-cell leukemia virus 1 infection	3.38355e-08	7.43105e-07	7	30238
KEGG	Apoptosis - multiple species	1.36073e-07	2.75171e-06	4	30238
KEGG	Autophagy - animal	1.65061e-07	3.16222e-06	6	30238
KEGG	GnRH signaling pathway	2.43812e-07	4.42951e-06	5	30238
KEGG	Tuberculosis	2.55548e-07	4.42951e-06	6	30238
KEGG	Inflammatory mediator regulation of TRP channels	3.33377e-07	5.27606e-06	5	30238
KEGG	NOD-like receptor signaling pathway	3.19071e-07	5.27606e-06	6	30238
KEGG	Kaposi sarcoma-associated herpesvirus infection	3.95028e-07	5.91556e-06	6	30238
KEGG	Chagas disease	4.06288e-07	5.91556e-06	5	30238
KEGG	Pathways of neurodegeneration - multiple diseases	4.28029e-07	5.9924e-06	8	30238
KEGG	Toxoplasmosis	6.16626e-07	8.31303e-06	5	30238
KEGG	Type II diabetes mellitus	6.64307e-07	8.63599e-06	4	30238
KEGG	Leukocyte transendothelial migration	7.34052e-07	9.21362e-06	5	30238
KEGG	Human cytomegalovirus infection	9.08178e-07	1.09415e-05	6	30238
KEGG	Chemical carcinogenesis - reactive oxygen species	9.31828e-07	1.09415e-05	6	30238
KEGG	Neuroactive ligand-receptor interaction	1.00739e-06	1.1459e-05	7	30238
KEGG	Vascular smooth muscle contraction	1.49868e-06	1.65309e-05	5	30238
KEGG	Salmonella infection	1.67016e-06	1.76611e-05	6	30238
KEGG	Shigellosis	1.74868e-06	1.76611e-05	6	30238
KEGG	Estrogen signaling pathway	1.79522e-06	1.76611e-05	5	30238
KEGG	Calcium signaling pathway	1.78906e-06	1.76611e-05	6	30238
KEGG	Osteoclast differentiation	2.06419e-06	1.97727e-05	5	30238
KEGG	Fc epsilon RI signaling pathway	3.14569e-06	2.89809e-05	4	30238
KEGG	Non-alcoholic fatty liver disease	3.26433e-06	2.89809e-05	5	30238
KEGG	Efferocytosis	3.26433e-06	2.89809e-05	5	30238
KEGG	Prolactin signaling pathway	3.52805e-06	2.98654e-05	4	30238
KEGG	Epithelial cell signaling in Helicobacter pylori infection	3.52805e-06	2.98654e-05	4	30238
KEGG	Renin-angiotensin system	4.98813e-06	4.12655e-05	3	30238
KEGG	MicroRNAs in cancer	6.50737e-06	5.26374e-05	6	30238
KEGG	ErbB signaling pathway	7.58936e-06	5.87772e-05	4	30238
KEGG	Insulin secretion	7.58936e-06	5.87772e-05	4	30238
KEGG	Colorectal cancer	7.94671e-06	6.02625e-05	4	30238
KEGG	IL-17 signaling pathway	1.12699e-05	8.29486e-05	4	30238
KEGG	Pathogenic Escherichia coli infection	1.1394e-05	8.29486e-05	5	30238
KEGG	Epstein-Barr virus infection	1.16678e-05	8.32759e-05	5	30238
KEGG	Rap1 signaling pathway	1.40474e-05	9.83321e-05	5	30238
KEGG	C-type lectin receptor signaling pathway	1.67443e-05	0.000114998	4	30238
KEGG	Prostate cancer	1.73825e-05	0.000117171	4	30238
KEGG	Toll-like receptor signaling pathway	1.94048e-05	0.000128425	4	30238
KEGG	HIF-1 signaling pathway	2.01158e-05	0.000130753	4	30238
KEGG	Alzheimer disease	2.09667e-05	0.000133893	6	30238
KEGG	Serotonergic synapse	2.39615e-05	0.000150379	4	30238
KEGG	Growth hormone synthesis, secretion and action	3.02187e-05	0.000186434	4	30238
KEGG	Lysosome	4.23638e-05	0.000257007	4	30238
KEGG	Measles	5.03217e-05	0.00030028	4	30238
KEGG	Prion disease	5.13173e-05	0.000301282	5	30238
KEGG	Alcoholic liver disease	5.77449e-05	0.000333637	4	30238
KEGG	MAPK signaling pathway	7.35425e-05	0.000418273	5	30238
KEGG	Adrenergic signaling in cardiomyocytes	7.49468e-05	0.000419702	4	30238
KEGG	Hepatitis C	8.48214e-05	0.000460821	4	30238
KEGG	Necroptosis	8.48214e-05	0.000460821	4	30238
KEGG	VEGF signaling pathway	9.28271e-05	0.000496898	3	30238
KEGG	Influenza A	0.000117497	0.000613023	4	30238
KEGG	GnRH secretion	0.000117889	0.000613023	3	30238
KEGG	Herpes simplex virus 1 infection	0.000142809	0.000721979	4	30238
KEGG	Renin secretion	0.000140835	0.000721979	3	30238
KEGG	Adipocytokine signaling pathway	0.000146991	0.000732943	3	30238
KEGG	Central carbon metabolism in cancer	0.000153321	0.000754171	3	30238
KEGG	Platinum drug resistance	0.000180405	0.000875565	3	30238
KEGG	Neutrophil extracellular trap formation	0.00018972	0.000908658	4	30238
KEGG	Amyotrophic lateral sclerosis	0.00019837	0.000937751	5	30238
KEGG	Pertussis	0.000202633	0.00094562	3	30238
KEGG	Focal adhesion	0.000216934	0.000993695	4	30238
KEGG	EGFR tyrosine kinase inhibitor resistance	0.000218394	0.000993695	3	30238
KEGG	Antigen processing and presentation	0.000226564	0.00101814	3	30238
KEGG	Chemical carcinogenesis - receptor activation	0.000279644	0.00124135	4	30238
KEGG	Small cell lung cancer	0.000340422	0.00149293	3	30238
KEGG	Ras signaling pathway	0.000396759	0.00170003	4	30238
KEGG	Aldosterone synthesis and secretion	0.000396984	0.00170003	3	30238
KEGG	Fc gamma R-mediated phagocytosis	0.000408975	0.00171111	3	30238
KEGG	Choline metabolism in cancer	0.000408975	0.00171111	3	30238
KEGG	Amoebiasis	0.000459264	0.00189968	3	30238
KEGG	Progesterone-mediated oocyte maturation	0.000571381	0.00233689	3	30238
KEGG	Cholinergic synapse	0.000649599	0.00262727	3	30238
KEGG	T cell receptor signaling pathway	0.000752095	0.00297568	3	30238
KEGG	Thyroid hormone signaling pathway	0.000752095	0.00297568	3	30238
KEGG	Dopaminergic synapse	0.000944798	0.00369792	3	30238
KEGG	FoxO signaling pathway	0.000965624	0.00373922	3	30238
KEGG	Natural killer cell mediated cytotoxicity	0.000986738	0.00378077	3	30238
KEGG	Insulin signaling pathway	0.00107412	0.00403072	3	30238
KEGG	Yersinia infection	0.00107412	0.00403072	3	30238
KEGG	Spinocerebellar ataxia	0.00121413	0.00450962	3	30238
KEGG	Phospholipase D signaling pathway	0.00133921	0.00487471	3	30238
KEGG	Retrograde endocannabinoid signaling	0.00133921	0.00487471	3	30238
KEGG	Gastric cancer	0.00136516	0.00491997	3	30238
KEGG	Human papillomavirus infection	0.00138575	0.00494523	4	30238
