# Supplementary material for: Network Toxicology Reveals the Mechanisms of the Plasticizer Metabolite MECPP in Metabolic Diseases
Source: Int J Mol Sci. 2026 Apr 16;27(8):3550. doi: 10.3390/ijms27083550 (PMC13117022; doi:10.3390/ijms27083550)
Supplement: Supplementary file 1 [file ijms-27-03550-s001.zip › Table S3.xlsx]

## Sheet: Sheet1
Category	Pathway Name	p-value	FDR	Gene Count	Background Genes
GO-BP	circulatory system process	1.18707e-19	1.74868e-15	22	30238
GO-BP	regulation of system process	1.05012e-18	7.73466e-15	22	30238
GO-BP	positive regulation of apoptotic process	6.95665e-18	3.41595e-14	21	30238
GO-BP	positive regulation of programmed cell death	1.35247e-17	4.98082e-14	21	30238
GO-BP	blood circulation	2.42386e-17	7.14119e-14	19	30238
GO-BP	regulation of inflammatory response	8.07469e-16	1.98247e-12	18	30238
GO-BP	regulation of membrane potential	1.35753e-15	2.85682e-12	18	30238
GO-BP	regulation of monoatomic ion transport	9.55727e-15	1.75985e-11	17	30238
GO-BP	inflammatory response	1.49682e-14	2.44996e-11	19	30238
GO-BP	response to bacterium	2.0532e-14	3.02457e-11	20	30238
GO-BP	response to lipopolysaccharide	3.19459e-14	4.27814e-11	15	30238
GO-BP	apoptotic signaling pathway	3.97256e-14	4.55632e-11	15	30238
GO-BP	cellular response to abiotic stimulus	4.33022e-14	4.55632e-11	15	30238
GO-BP	cellular response to environmental stimulus	4.33022e-14	4.55632e-11	15	30238
GO-BP	regulation of blood circulation	5.05408e-14	4.96344e-11	14	30238
GO-BP	vascular process in circulatory system	7.12494e-14	6.55984e-11	14	30238
GO-BP	response to molecule of bacterial origin	9.18653e-14	7.9604e-11	15	30238
GO-BP	release of cytochrome c from mitochondria	2.77097e-13	2.26773e-10	7	30238
GO-BP	regulation of hormone levels	4.04414e-13	3.13549e-10	17	30238
GO-BP	regulation of neuron apoptotic process	6.29164e-13	4.63411e-10	13	30238
GO-BP	extracellular matrix disassembly	7.3266e-13	4.93717e-10	8	30238
GO-BP	response to light stimulus	7.37342e-13	4.93717e-10	14	30238
GO-BP	cellular response to lipid	8.06631e-13	4.95104e-10	17	30238
GO-BP	regulation of MAPK cascade	7.73914e-13	4.95104e-10	18	30238
GO-BP	response to UV	1.11787e-12	6.58693e-10	11	30238
GO-BP	import into cell	1.24916e-12	7.07746e-10	18	30238
GO-BP	regulation of anatomical structure size	1.32391e-12	7.22314e-10	16	30238
GO-BP	intrinsic apoptotic signaling pathway in response to DNA damage	1.3855e-12	7.28919e-10	9	30238
GO-BP	response to mechanical stimulus	2.36285e-12	1.20025e-09	12	30238
GO-BP	response to radiation	3.19103e-12	1.5669e-09	15	30238
GO-BP	intrinsic apoptotic signaling pathway	3.82083e-12	1.7589e-09	11	30238
GO-BP	response to hypoxia	3.74511e-12	1.7589e-09	13	30238
GO-BP	regulation of calcium ion transport	4.31934e-12	1.92813e-09	12	30238
GO-BP	positive regulation of MAPK cascade	5.35892e-12	2.32183e-09	15	30238
GO-BP	response to decreased oxygen levels	6.33618e-12	2.66681e-09	13	30238
GO-BP	extrinsic apoptotic signaling pathway in absence of ligand	9.15865e-12	3.64771e-09	7	30238
GO-BP	regulation of secretion by cell	9.162e-12	3.64771e-09	16	30238
GO-BP	adenylate cyclase-modulating G protein-coupled receptor signaling pathway	1.00731e-11	3.9049e-09	12	30238
GO-BP	signal transduction in absence of ligand	1.37831e-11	5.20611e-09	7	30238
GO-BP	response to oxygen levels	1.7597e-11	6.36654e-09	13	30238
GO-BP	response to xenobiotic stimulus	1.77196e-11	6.36654e-09	14	30238
GO-BP	collagen metabolic process	1.97332e-11	6.92118e-09	8	30238
GO-BP	collagen catabolic process	2.43854e-11	8.16902e-09	7	30238
GO-BP	cellular response to nitrogen compound	2.44e-11	8.16902e-09	16	30238
GO-BP	regulation of tube diameter	3.67395e-11	1.10451e-08	10	30238
GO-BP	blood vessel diameter maintenance	3.67395e-11	1.10451e-08	10	30238
GO-BP	regulation of transmembrane transport	3.65886e-11	1.10451e-08	14	30238
GO-BP	regulation of secretion	3.38239e-11	1.10451e-08	16	30238
GO-BP	positive regulation of cytosolic calcium ion concentration	3.67395e-11	1.10451e-08	10	30238
GO-BP	regulation of tube size	3.90511e-11	1.15052e-08	10	30238
GO-BP	extrinsic apoptotic signaling pathway	5.09517e-11	1.47171e-08	9	30238
GO-BP	regulation of metal ion transport	5.48343e-11	1.55339e-08	13	30238
GO-BP	cellular response to hormone stimulus	5.86953e-11	1.6314e-08	15	30238
GO-BP	regulation of mitochondrial membrane potential	6.11712e-11	1.66873e-08	8	30238
GO-BP	response to reactive oxygen species	1.04069e-10	2.78734e-08	10	30238
GO-BP	regulation of monoatomic ion transmembrane transport	1.13545e-10	2.98685e-08	12	30238
GO-BP	regulation of apoptotic signaling pathway	1.36626e-10	3.53095e-08	13	30238
GO-BP	cellular homeostasis	1.51794e-10	3.85531e-08	16	30238
GO-BP	positive regulation of monoatomic ion transport	2.17163e-10	5.42207e-08	10	30238
GO-BP	intracellular calcium ion homeostasis	2.92561e-10	7.18286e-08	10	30238
GO-BP	cyclic nucleotide catabolic process	3.24486e-10	7.83607e-08	5	30238
GO-BP	positive regulation of response to external stimulus	3.70059e-10	8.79249e-08	15	30238
GO-BP	inorganic ion homeostasis	4.30901e-10	1.00756e-07	13	30238
GO-BP	regulation of establishment of protein localization	5.40283e-10	1.24358e-07	14	30238
GO-BP	cell activation	5.51611e-10	1.25012e-07	16	30238
GO-BP	response to hydrogen peroxide	5.85697e-10	1.30726e-07	8	30238
GO-BP	regulation of protein transport	5.94986e-10	1.30817e-07	13	30238
GO-BP	multicellular organismal-level homeostasis	7.65273e-10	1.65783e-07	15	30238
GO-BP	secretion	8.73707e-10	1.8653e-07	14	30238
GO-BP	cellular response to chemical stress	8.99743e-10	1.89344e-07	11	30238
GO-BP	phagocytosis	9.92303e-10	2.05882e-07	9	30238
GO-BP	apoptotic mitochondrial changes	1.09761e-09	2.24568e-07	7	30238
GO-BP	calcium ion homeostasis	1.13882e-09	2.28401e-07	10	30238
GO-BP	regulation of systemic arterial blood pressure	1.14736e-09	2.28401e-07	8	30238
GO-BP	positive regulation of defense response	2.39272e-09	4.63778e-07	13	30238
GO-BP	endocytosis	2.39272e-09	4.63778e-07	13	30238
GO-BP	monoatomic cation homeostasis	2.44913e-09	4.68546e-07	13	30238
GO-BP	positive regulation of protein localization	2.87899e-09	5.43724e-07	13	30238
GO-BP	positive regulation of establishment of protein localization	2.96509e-09	5.52895e-07	11	30238
GO-BP	monoatomic ion homeostasis	3.1543e-09	5.80825e-07	13	30238
GO-BP	positive regulation of protein transport	4.13812e-09	7.52575e-07	10	30238
GO-BP	regulation of cAMP/PKA signal transduction	4.3347e-09	7.78713e-07	6	30238
GO-BP	regulation of muscle system process	4.61244e-09	8.18626e-07	10	30238
GO-BP	regulation of intrinsic apoptotic signaling pathway	4.80397e-09	8.42467e-07	9	30238
GO-BP	behavior	5.19e-09	8.99458e-07	14	30238
GO-BP	regulation of hormone secretion	5.70802e-09	9.7773e-07	10	30238
GO-BP	multi-organism reproductive process	6.25936e-09	1.05985e-06	9	30238
GO-BP	regulation of blood pressure	6.82374e-09	1.14228e-06	9	30238
GO-BP	cAMP catabolic process	7.59982e-09	1.24392e-06	4	30238
GO-BP	response to wounding	7.54436e-09	1.24392e-06	12	30238
GO-BP	multicellular organismal response to stress	8.45565e-09	1.36879e-06	7	30238
GO-BP	multi-multicellular organism process	9.55255e-09	1.52955e-06	9	30238
GO-BP	regulation of monoatomic cation transmembrane transport	9.83697e-09	1.55815e-06	10	30238
GO-BP	intracellular chemical homeostasis	1.28398e-08	2.01216e-06	13	30238
GO-BP	negative regulation of cAMP/PKA signal transduction	1.54388e-08	2.39399e-06	5	30238
GO-BP	regulation of ERK1 and ERK2 cascade	1.59164e-08	2.44235e-06	10	30238
GO-BP	regulation of calcium ion transmembrane transport	1.74666e-08	2.65258e-06	8	30238
GO-BP	purinergic nucleotide receptor signaling pathway	1.86136e-08	2.79793e-06	5	30238
GO-BP	response to peptide hormone	2.05637e-08	3.05984e-06	11	30238
GO-BP	response to ketone	2.09272e-08	3.08278e-06	9	30238
GO-BP	cellular component disassembly	2.43762e-08	3.5553e-06	10	30238
GO-BP	cell population proliferation	2.53672e-08	3.66358e-06	14	30238
GO-BP	positive regulation of cell motility	2.87062e-08	4.10554e-06	13	30238
GO-BP	positive regulation of secretion	3.65895e-08	5.18269e-06	10	30238
GO-BP	leukocyte activation	3.70384e-08	5.19631e-06	13	30238
GO-BP	regulation of vasoconstriction	3.84999e-08	5.25132e-06	6	30238
GO-BP	positive regulation of cytokine production	3.80234e-08	5.25132e-06	12	30238
GO-BP	sensory perception of pain	3.84999e-08	5.25132e-06	6	30238
GO-BP	positive regulation of locomotion	3.90854e-08	5.28227e-06	13	30238
GO-BP	calcium-mediated signaling	4.0478e-08	5.42074e-06	8	30238
GO-BP	intracellular monoatomic cation homeostasis	4.27033e-08	5.66723e-06	11	30238
GO-BP	positive regulation of inflammatory response	4.61468e-08	6.06955e-06	8	30238
GO-BP	female pregnancy	5.02949e-08	6.54197e-06	8	30238
GO-BP	negative regulation of cell population proliferation	5.06269e-08	6.54197e-06	14	30238
GO-BP	metal ion transport	5.18296e-08	6.63914e-06	13	30238
GO-BP	intracellular monoatomic ion homeostasis	5.25933e-08	6.6789e-06	11	30238
GO-BP	mononuclear cell proliferation	5.70313e-08	7.18059e-06	7	30238
GO-BP	T cell activation	6.16707e-08	7.69891e-06	10	30238
GO-BP	positive regulation of transmembrane transport	7.62089e-08	9.4339e-06	8	30238
GO-BP	extracellular matrix organization	8.48868e-08	1.04206e-05	9	30238
GO-BP	extracellular structure organization	8.75791e-08	1.06622e-05	9	30238
GO-BP	external encapsulating structure organization	9.31879e-08	1.11606e-05	9	30238
GO-BP	calcium ion transport	9.31879e-08	1.11606e-05	9	30238
GO-BP	regulation of phosphate metabolic process	1.0414e-07	1.23716e-05	12	30238
GO-BP	regulation of phosphorus metabolic process	1.06071e-07	1.25002e-05	12	30238
GO-BP	regulation of protein secretion	1.11937e-07	1.299e-05	9	30238
GO-BP	positive regulation of ERK1 and ERK2 cascade	1.12872e-07	1.299e-05	8	30238
GO-BP	protein processing	1.12872e-07	1.299e-05	8	30238
GO-BP	locomotion	1.20027e-07	1.37063e-05	10	30238
GO-BP	regulation of autophagy	1.23015e-07	1.39394e-05	10	30238
GO-BP	hemopoiesis	1.27246e-07	1.43089e-05	13	30238
GO-BP	renal system process	1.40765e-07	1.57092e-05	7	30238
GO-BP	cyclic purine nucleotide metabolic process	1.46234e-07	1.61968e-05	5	30238
GO-BP	positive regulation of cell migration	1.49389e-07	1.64228e-05	12	30238
GO-BP	cellular response to lipopolysaccharide	1.5226e-07	1.66144e-05	8	30238
GO-BP	leukocyte proliferation	1.55319e-07	1.68236e-05	7	30238
GO-BP	response to oxidative stress	1.5669e-07	1.68482e-05	10	30238
GO-BP	cyclic nucleotide metabolic process	1.84778e-07	1.97244e-05	5	30238
GO-BP	positive regulation of immune response	1.90821e-07	2.02229e-05	13	30238
GO-BP	signaling receptor ligand precursor processing	2.0685e-07	2.17651e-05	5	30238
GO-BP	negative regulation of anoikis	2.28765e-07	2.39002e-05	4	30238
GO-BP	response to purine-containing compound	2.37549e-07	2.46432e-05	7	30238
GO-BP	regulation of heart contraction	2.41415e-07	2.48691e-05	8	30238
GO-BP	positive regulation of secretion by cell	2.56583e-07	2.62481e-05	9	30238
GO-BP	adenylate cyclase-inhibiting G protein-coupled receptor signaling pathway	2.59932e-07	2.64073e-05	6	30238
GO-BP	lymphocyte activation	2.67878e-07	2.70282e-05	11	30238
GO-BP	cellular response to molecule of bacterial origin	2.8602e-07	2.82775e-05	8	30238
GO-BP	regulation of adenylate cyclase-activating G protein-coupled receptor signaling pathway	2.85336e-07	2.82775e-05	4	30238
GO-BP	regulation of cell-cell adhesion	2.83596e-07	2.82775e-05	11	30238
GO-BP	positive regulation of apoptotic signaling pathway	2.97287e-07	2.91955e-05	7	30238
GO-BP	positive regulation of protein secretion	3.53753e-07	3.45109e-05	7	30238
GO-BP	regulation of leukocyte apoptotic process	3.56155e-07	3.45166e-05	6	30238
GO-BP	positive regulation of smooth muscle cell proliferation	3.78524e-07	3.64447e-05	6	30238
GO-BP	glutamate receptor signaling pathway	3.86973e-07	3.67774e-05	5	30238
GO-BP	leukocyte apoptotic process	3.86973e-07	3.67774e-05	5	30238
GO-BP	negative regulation of cell adhesion	3.9127e-07	3.69475e-05	9	30238
GO-BP	chemical synaptic transmission	4.033e-07	3.76013e-05	10	30238
GO-BP	anterograde trans-synaptic signaling	4.033e-07	3.76013e-05	10	30238
GO-BP	response to alkaloid	4.26726e-07	3.95352e-05	6	30238
GO-BP	positive regulation of calcium ion transport	4.79851e-07	4.41793e-05	6	30238
GO-BP	regulation of G protein-coupled receptor signaling pathway	5.1449e-07	4.68565e-05	7	30238
GO-BP	leukocyte differentiation	5.18472e-07	4.68565e-05	10	30238
GO-BP	regulation of circadian sleep/wake cycle	5.18113e-07	4.68565e-05	4	30238
GO-BP	regulation of cytosolic calcium ion concentration	6.16524e-07	5.53782e-05	5	30238
GO-BP	cAMP metabolic process	6.20388e-07	5.53875e-05	4	30238
GO-BP	trans-synaptic signaling	6.3551e-07	5.63958e-05	10	30238
GO-BP	cellular response to biotic stimulus	6.49908e-07	5.73281e-05	8	30238
GO-BP	cell surface receptor protein tyrosine kinase signaling pathway	6.61511e-07	5.80043e-05	10	30238
GO-BP	chemotaxis	7.07153e-07	6.16394e-05	9	30238
GO-BP	response to metal ion	7.41388e-07	6.2408e-05	9	30238
GO-BP	adenylate cyclase-activating G protein-coupled receptor signaling pathway	7.32623e-07	6.2408e-05	7	30238
GO-BP	endocrine process	7.33877e-07	6.2408e-05	5	30238
GO-BP	taxis	7.41388e-07	6.2408e-05	9	30238
GO-BP	positive regulation of cyclase activity	7.36956e-07	6.2408e-05	4	30238
GO-BP	D-glucose import	7.36956e-07	6.2408e-05	4	30238
GO-BP	regulation of postsynaptic membrane potential	7.49549e-07	6.27364e-05	6	30238
GO-BP	protein maturation	7.84648e-07	6.53031e-05	11	30238
GO-BP	vasodilation	7.98809e-07	6.61081e-05	5	30238
GO-BP	regulation of anoikis	8.69061e-07	7.15203e-05	4	30238
GO-BP	regulation of muscle contraction	8.84189e-07	7.19613e-05	7	30238
GO-BP	negative regulation of neuron apoptotic process	8.84189e-07	7.19613e-05	7	30238
GO-BP	regulation of lipid localization	9.51769e-07	7.70358e-05	7	30238
GO-BP	regulation of circadian rhythm	1.02436e-06	8.24584e-05	6	30238
GO-BP	cellular senescence	1.10527e-06	8.84874e-05	5	30238
GO-BP	mononuclear cell differentiation	1.22375e-06	9.74437e-05	9	30238
GO-BP	mitochondrion organization	1.30696e-06	0.000103344	9	30238
GO-BP	nucleotide catabolic process	1.31188e-06	0.000103344	6	30238
GO-BP	synaptic signaling	1.34242e-06	0.000104631	10	30238
GO-BP	immune effector process	1.34242e-06	0.000104631	10	30238
GO-BP	response to alcohol	1.35321e-06	0.000104916	8	30238
GO-BP	regulation of systemic arterial blood pressure by renin-angiotensin	1.37172e-06	0.000105795	4	30238
GO-BP	T cell differentiation	1.55728e-06	0.00011948	7	30238
GO-BP	positive regulation of neuron apoptotic process	1.6111e-06	0.000122969	5	30238
GO-BP	excitatory postsynaptic potential	1.73116e-06	0.000131452	5	30238
GO-BP	G protein-coupled adenosine receptor signaling pathway	1.84285e-06	0.000138506	3	30238
GO-BP	G protein-coupled purinergic receptor signaling pathway	1.84285e-06	0.000138506	3	30238
GO-BP	positive regulation of reactive oxygen species metabolic process	1.85816e-06	0.000138947	5	30238
GO-BP	positive regulation of monoatomic ion transmembrane transport	2.08547e-06	0.000155157	6	30238
GO-BP	cellular response to reactive oxygen species	2.17984e-06	0.000161363	6	30238
GO-BP	export from cell	2.32146e-06	0.000170987	10	30238
GO-BP	negative regulation of inflammatory response	2.38048e-06	0.000174462	7	30238
GO-BP	immune response-activating signaling pathway	2.44728e-06	0.00017847	9	30238
GO-BP	modulation of chemical synaptic transmission	2.65783e-06	0.00019287	10	30238
GO-BP	hormone metabolic process	2.69702e-06	0.000194214	7	30238
GO-BP	regulation of trans-synaptic signaling	2.70272e-06	0.000194214	10	30238
GO-BP	regulation of peptide secretion	2.78143e-06	0.000198899	7	30238
GO-BP	positive regulation of mitotic cell cycle	2.82201e-06	0.000199861	6	30238
GO-BP	phospholipase C-activating G protein-coupled receptor signaling pathway	2.82201e-06	0.000199861	6	30238
GO-BP	regulation of peptide transport	2.95686e-06	0.00020709	7	30238
GO-BP	regulation of behavior	2.96625e-06	0.00020709	5	30238
GO-BP	chemical synaptic transmission, postsynaptic	2.96625e-06	0.00020709	5	30238
GO-BP	negative regulation of cell-cell adhesion	3.23727e-06	0.000224945	7	30238
GO-BP	cellular response to angiotensin	3.35077e-06	0.000230655	4	30238
GO-BP	regulation of endoplasmic reticulum stress-induced intrinsic apoptotic signaling pathway	3.35077e-06	0.000230655	4	30238
GO-BP	calcium ion transmembrane transport	3.43627e-06	0.000233557	7	30238
GO-BP	enzyme-linked receptor protein signaling pathway	3.44049e-06	0.000233557	11	30238
GO-BP	positive regulation of epithelial cell proliferation	3.43627e-06	0.000233557	7	30238
GO-BP	nucleoside phosphate catabolic process	3.46799e-06	0.000234344	6	30238
GO-BP	negative regulation of signal transduction in absence of ligand	3.74878e-06	0.000248754	4	30238
GO-BP	negative regulation of extrinsic apoptotic signaling pathway in absence of ligand	3.74878e-06	0.000248754	4	30238
GO-BP	positive regulation of blood pressure	3.74878e-06	0.000248754	4	30238
GO-BP	D-glucose transmembrane transport	3.74878e-06	0.000248754	4	30238
GO-BP	regulation of synaptic plasticity	4.46275e-06	0.000294802	7	30238
GO-BP	inorganic cation transmembrane transport	4.66447e-06	0.000306751	11	30238
GO-BP	MAPK cascade	4.7225e-06	0.000307819	7	30238
GO-BP	regulation of leukocyte migration	4.7225e-06	0.000307819	7	30238
GO-BP	regulation of catalytic activity	4.75212e-06	0.000308385	10	30238
GO-BP	cellular response to thyroid hormone stimulus	4.79679e-06	0.000309919	3	30238
GO-BP	gonad development	4.85701e-06	0.00031244	7	30238
GO-BP	cellular response to alkaloid	5.15377e-06	0.000330088	4	30238
GO-BP	secretion by cell	5.42311e-06	0.000345835	9	30238
GO-BP	development of primary sexual characteristics	5.57846e-06	0.000354208	7	30238
GO-BP	monoatomic cation transmembrane transport	5.70353e-06	0.000360595	11	30238
GO-BP	purine ribonucleotide catabolic process	6.01222e-06	0.00037528	5	30238
GO-BP	alpha-beta T cell differentiation	6.01222e-06	0.00037528	5	30238
GO-BP	energy homeostasis	6.01222e-06	0.00037528	5	30238
GO-BP	angiotensin maturation	6.22301e-06	0.000383561	3	30238
GO-BP	dehydroascorbic acid transport	6.22301e-06	0.000383561	3	30238
GO-BP	negative regulation of long-term synaptic potentiation	6.22301e-06	0.000383561	3	30238
GO-BP	peptide hormone processing	6.28479e-06	0.000385755	4	30238
GO-BP	negative regulation of apoptotic signaling pathway	6.5598e-06	0.000400964	7	30238
GO-BP	cellular response to UV	6.69747e-06	0.000407688	5	30238
GO-BP	regulation of systemic arterial blood pressure by hormone	6.91439e-06	0.000417442	4	30238
GO-BP	regulation of T cell apoptotic process	6.91439e-06	0.000417442	4	30238
GO-BP	hexose transmembrane transport	7.58936e-06	0.000456322	4	30238
GO-BP	activation of immune response	7.95965e-06	0.000469015	9	30238
GO-BP	immune response-regulating signaling pathway	7.95965e-06	0.000469015	9	30238
GO-BP	regulation of angiotensin levels in blood	7.9039e-06	0.000469015	3	30238
GO-BP	parturition	7.9039e-06	0.000469015	3	30238
GO-BP	regulation of cGMP-mediated signaling	7.9039e-06	0.000469015	3	30238
GO-BP	pyroptotic inflammatory response	8.31176e-06	0.000480159	4	30238
GO-BP	response to angiotensin	8.31176e-06	0.000480159	4	30238
GO-BP	calcium ion transmembrane import into cytosol	8.25069e-06	0.000480159	5	30238
GO-BP	regulation of long-term synaptic potentiation	8.31176e-06	0.000480159	4	30238
GO-BP	response to fluid shear stress	8.31176e-06	0.000480159	4	30238
GO-BP	regulation of extrinsic apoptotic signaling pathway	8.46196e-06	0.000486926	6	30238
GO-BP	ribonucleotide catabolic process	8.67974e-06	0.000497514	5	30238
GO-BP	purine nucleotide catabolic process	9.12604e-06	0.000519057	5	30238
GO-BP	positive regulation of mononuclear cell migration	9.12604e-06	0.000519057	5	30238
GO-BP	monosaccharide transmembrane transport	9.90717e-06	0.000561317	4	30238
GO-BP	regulation of smooth muscle cell proliferation	1.00135e-05	0.00056517	6	30238
GO-BP	regulation of extrinsic apoptotic signaling pathway in absence of ligand	1.07844e-05	0.000604051	4	30238
GO-BP	epithelial cell apoptotic process	1.07844e-05	0.000604051	4	30238
GO-BP	regulation of growth	1.08277e-05	0.000604175	10	30238
GO-BP	negative regulation of extrinsic apoptotic signaling pathway	1.16337e-05	0.000646704	5	30238
GO-BP	response to nicotine	1.17176e-05	0.000648919	4	30238
GO-BP	G protein-coupled glutamate receptor signaling pathway	1.21099e-05	0.000665638	3	30238
GO-BP	negative regulation of cytosolic calcium ion concentration	1.21099e-05	0.000665638	3	30238
GO-BP	regulation of chemokine production	1.21941e-05	0.000667775	5	30238
GO-BP	regulation of insulin secretion	1.25652e-05	0.000683018	6	30238
GO-BP	cellular response to radiation	1.25652e-05	0.000683018	6	30238
GO-BP	regulation of systemic arterial blood pressure mediated by a chemical signal	1.2709e-05	0.000688296	4	30238
GO-BP	leukocyte homeostasis	1.27753e-05	0.000689354	5	30238
GO-BP	cellular response to osmotic stress	1.37608e-05	0.000739819	4	30238
GO-BP	regulation of striated muscle contraction	1.40025e-05	0.000750077	5	30238
GO-BP	purine nucleotide metabolic process	1.40807e-05	0.00075153	8	30238
GO-BP	negative regulation of MAPK cascade	1.42442e-05	0.000757515	6	30238
GO-BP	negative regulation of autophagy	1.46496e-05	0.00077481	5	30238
GO-BP	positive regulation of systemic arterial blood pressure	1.46746e-05	0.00077481	3	30238
GO-BP	inorganic ion transmembrane transport	1.48771e-05	0.000782697	11	30238
GO-BP	positive regulation of molecular function	1.4978e-05	0.000785197	9	30238
GO-BP	negative regulation of catabolic process	1.54525e-05	0.000807203	8	30238
GO-BP	cellular response to peptide hormone stimulus	1.55903e-05	0.00081152	7	30238
GO-BP	response to steroid hormone	1.59521e-05	0.000827431	7	30238
GO-BP	regulation of membrane depolarization	1.60548e-05	0.000829835	4	30238
GO-BP	purine-containing compound metabolic process	1.66788e-05	0.000859073	9	30238
GO-BP	cellular response to heat	1.73017e-05	0.000888052	4	30238
GO-BP	regulation of heart rate	1.74746e-05	0.000893812	5	30238
GO-BP	response to estradiol	1.82429e-05	0.000929884	5	30238
GO-BP	sex differentiation	1.91046e-05	0.00097045	7	30238
GO-BP	regulation of cell activation	1.92484e-05	0.00097439	10	30238
GO-BP	cellular response to light stimulus	2.07068e-05	0.00103137	5	30238
GO-BP	purine-containing compound catabolic process	2.07068e-05	0.00103137	5	30238
GO-BP	lymphocyte differentiation	2.08641e-05	0.00103137	7	30238
GO-BP	regulation of systemic arterial blood pressure by circulatory renin-angiotensin	2.08255e-05	0.00103137	3	30238
GO-BP	regulation of glutamate secretion	2.08255e-05	0.00103137	3	30238
GO-BP	regulation of circadian sleep/wake cycle, sleep	2.08255e-05	0.00103137	3	30238
GO-BP	regulation of corticosteroid hormone secretion	2.08255e-05	0.00103137	3	30238
GO-BP	signal release	2.09945e-05	0.00103435	6	30238
GO-BP	membrane depolarization	2.14706e-05	0.00105077	4	30238
GO-BP	vitamin transport	2.14706e-05	0.00105077	4	30238
GO-BP	lymphocyte proliferation	2.15831e-05	0.00105278	5	30238
GO-BP	response to nutrient levels	2.2474e-05	0.00109262	9	30238
GO-BP	organophosphate catabolic process	2.28692e-05	0.00110818	6	30238
GO-BP	negative regulation of leukocyte apoptotic process	2.30111e-05	0.0011114	4	30238
GO-BP	regulation of calcium ion transport into cytosol	2.44502e-05	0.00117321	3	30238
GO-BP	positive regulation of circadian rhythm	2.44502e-05	0.00117321	3	30238
GO-BP	purine ribonucleotide metabolic process	2.47856e-05	0.00118544	7	30238
GO-BP	carbohydrate transmembrane transport	2.63336e-05	0.00125541	4	30238
GO-BP	response to amyloid-beta	2.81206e-05	0.00133198	4	30238
GO-BP	reproductive structure development	2.81097e-05	0.00133198	7	30238
GO-BP	positive regulation of peptide secretion	2.85546e-05	0.00134389	5	30238
GO-BP	protein homooligomerization	2.85356e-05	0.00134389	6	30238
GO-BP	positive regulation of cation transmembrane transport	2.96783e-05	0.00139233	5	30238
GO-BP	reproductive system development	3.11527e-05	0.00145686	7	30238
GO-BP	regulation of peptide hormone secretion	3.17643e-05	0.00147123	6	30238
GO-BP	peptide metabolic process	3.19593e-05	0.00147123	4	30238
GO-BP	carbohydrate derivative catabolic process	3.17643e-05	0.00147123	6	30238
GO-BP	regulation of lymphocyte apoptotic process	3.19593e-05	0.00147123	4	30238
GO-BP	negative regulation of defense response	3.17927e-05	0.00147123	7	30238
GO-BP	gland development	3.20962e-05	0.00147293	8	30238
GO-BP	response to thyroid hormone	3.28936e-05	0.00150017	3	30238
GO-BP	regulation of mitochondrial depolarization	3.28936e-05	0.00150017	3	30238
GO-BP	alpha-beta T cell activation	3.32563e-05	0.00151203	5	30238
GO-BP	carbohydrate transport	3.40163e-05	0.00154183	4	30238
GO-BP	regulation of chemotaxis	3.43733e-05	0.00155323	6	30238
GO-BP	positive regulation of phosphorus metabolic process	3.65827e-05	0.00164299	7	30238
GO-BP	positive regulation of phosphate metabolic process	3.65827e-05	0.00164299	7	30238
GO-BP	response to UV-B	3.775e-05	0.00168514	3	30238
GO-BP	stress-activated MAPK cascade	3.775e-05	0.00168514	3	30238
GO-BP	ribonucleotide metabolic process	3.80553e-05	0.00168853	7	30238
GO-BP	homeostasis of number of cells	3.80553e-05	0.00168853	7	30238
GO-BP	nucleotide metabolic process	3.89657e-05	0.00172374	8	30238
GO-BP	response to glucocorticoid	3.99537e-05	0.00176215	5	30238
GO-BP	membrane protein ectodomain proteolysis	4.30542e-05	0.00189323	3	30238
GO-BP	positive regulation of intrinsic apoptotic signaling pathway	4.32242e-05	0.00189505	4	30238
GO-BP	ribose phosphate metabolic process	4.35982e-05	0.00190577	7	30238
GO-BP	antigen processing and presentation of peptide antigen	4.57851e-05	0.00199544	4	30238
GO-BP	regulation of developmental growth	4.61684e-05	0.00200622	7	30238
GO-BP	cognition	4.70523e-05	0.00203861	7	30238
GO-BP	negative regulation of T cell apoptotic process	4.88247e-05	0.00209498	3	30238
GO-BP	regulation of steroid hormone secretion	4.88247e-05	0.00209498	3	30238
GO-BP	response to insulin	4.89221e-05	0.00209498	6	30238
GO-BP	glucose homeostasis	4.89221e-05	0.00209498	6	30238
GO-BP	nucleoside phosphate metabolic process	4.98307e-05	0.0021277	9	30238
GO-BP	carbohydrate homeostasis	5.0125e-05	0.00213408	6	30238
GO-BP	cellular response to hydrogen peroxide	5.12369e-05	0.00217513	4	30238
GO-BP	regulation of generation of precursor metabolites and energy	5.27913e-05	0.00223468	5	30238
GO-BP	regulation of organic acid transport	5.41336e-05	0.00228494	4	30238
GO-BP	cellular response to hypoxia	5.45964e-05	0.00229298	5	30238
GO-BP	wound healing	5.46356e-05	0.00229298	7	30238
GO-BP	stress-activated protein kinase signaling cascade	5.50798e-05	0.00229853	3	30238
GO-BP	axon regeneration	5.50798e-05	0.00229853	3	30238
GO-BP	defense response to bacterium	5.56502e-05	0.00231577	7	30238
GO-BP	myeloid leukocyte mediated immunity	5.71481e-05	0.00236474	4	30238
GO-BP	positive regulation of chemokine production	5.71481e-05	0.00236474	4	30238
GO-BP	cellular response to oxidative stress	5.92245e-05	0.0024438	6	30238
GO-BP	response to ionizing radiation	6.02993e-05	0.00247429	5	30238
GO-BP	positive regulation of lipid metabolic process	6.02993e-05	0.00247429	5	30238
GO-BP	detection of external stimulus	6.43493e-05	0.00263314	5	30238
GO-BP	regulation of response to biotic stimulus	6.50128e-05	0.00265292	9	30238
GO-BP	cellular response to mechanical stimulus	6.69271e-05	0.00270853	4	30238
GO-BP	regulation of synaptic transmission, glutamatergic	6.69271e-05	0.00270853	4	30238
GO-BP	lymphocyte homeostasis	6.69271e-05	0.00270853	4	30238
GO-BP	detection of abiotic stimulus	6.86061e-05	0.00276887	5	30238
GO-BP	nucleobase-containing small molecule metabolic process	6.91527e-05	0.00277572	9	30238
GO-BP	neutrophil mediated immunity	6.91158e-05	0.00277572	3	30238
GO-BP	cellular response to decreased oxygen levels	7.08142e-05	0.00281176	5	30238
GO-BP	male gonad development	7.08142e-05	0.00281176	5	30238
GO-BP	regulation of reactive oxygen species metabolic process	7.08142e-05	0.00281176	5	30238
GO-BP	regulation of mononuclear cell migration	7.08142e-05	0.00281176	5	30238
GO-BP	development of primary male sexual characteristics	7.30767e-05	0.0028938	5	30238
GO-BP	cellular response to external stimulus	7.40893e-05	0.00291087	4	30238
GO-BP	response to osmotic stress	7.40893e-05	0.00291087	4	30238
GO-BP	regulation of lipid metabolic process	7.41005e-05	0.00291087	7	30238
GO-BP	positive regulation of leukocyte migration	7.53946e-05	0.00295382	5	30238
GO-BP	renal system process involved in regulation of systemic arterial blood pressure	7.69325e-05	0.00299813	3	30238
GO-BP	detection of stimulus involved in sensory perception of pain	7.69325e-05	0.00299813	3	30238
GO-BP	regulation of cellular component size	7.80609e-05	0.00301815	7	30238
GO-BP	regulation of ATP metabolic process	7.78722e-05	0.00301815	4	30238
GO-BP	regulation of small molecule metabolic process	7.80609e-05	0.00301815	7	30238
GO-BP	response to corticosteroid	8.01999e-05	0.00309274	5	30238
GO-BP	regulation of lipid transport	8.26893e-05	0.00318041	5	30238
GO-BP	sensory perception of temperature stimulus	8.5305e-05	0.00327247	3	30238
GO-BP	peptide secretion	8.5857e-05	0.00328509	4	30238
GO-BP	nucleobase-containing compound catabolic process	8.79773e-05	0.0033575	7	30238
GO-BP	regulation of body fluid levels	9.09919e-05	0.00346357	7	30238
GO-BP	antigen processing and presentation of exogenous peptide antigen via MHC class II	9.4251e-05	0.00356918	3	30238
GO-BP	positive regulation of amide metabolic process	9.4251e-05	0.00356918	3	30238
GO-BP	regulation of plasma membrane bounded cell projection organization	0.000101271	0.00382519	9	30238
GO-BP	positive regulation of catabolic process	0.000102448	0.00385976	9	30238
GO-BP	neuron projection regeneration	0.000103788	0.00390024	3	30238
GO-BP	response to temperature stimulus	0.000110992	0.00416036	5	30238
GO-BP	regulation of cardiac muscle contraction	0.000113387	0.00422628	4	30238
GO-BP	response to ATP	0.000113932	0.00422628	3	30238
GO-BP	cellular response to oxygen levels	0.000114185	0.00422628	5	30238
GO-BP	B cell homeostasis	0.000113932	0.00422628	3	30238
GO-BP	antigen processing and presentation of peptide antigen via MHC class II	0.000113932	0.00422628	3	30238
GO-BP	regulation of innate immune response	0.000117261	0.00432925	8	30238
GO-BP	positive regulation of small molecule metabolic process	0.000120782	0.00444811	5	30238
GO-BP	rhythmic process	0.000121509	0.00446372	6	30238
GO-BP	canonical inflammasome complex assembly	0.000124701	0.00451346	3	30238
GO-BP	regulation of smooth muscle cell migration	0.00012384	0.00451346	4	30238
GO-BP	regulation of nucleotide metabolic process	0.00012384	0.00451346	4	30238
GO-BP	regulation of purine nucleotide metabolic process	0.00012384	0.00451346	4	30238
GO-BP	cellular response to fluid shear stress	0.000124701	0.00451346	3	30238
GO-BP	antigen processing and presentation of peptide or polysaccharide antigen via MHC class II	0.000124701	0.00451346	3	30238
GO-BP	regulation of cell projection organization	0.000125688	0.00453803	9	30238
GO-BP	import across plasma membrane	0.000131222	0.00472622	5	30238
GO-BP	inflammasome-mediated signaling pathway	0.000136112	0.00487448	3	30238
GO-BP	regulation of supramolecular fiber organization	0.000136331	0.00487448	7	30238
GO-BP	response to pain	0.000136112	0.00487448	3	30238
GO-BP	protein complex oligomerization	0.000137008	0.00488683	6	30238
GO-BP	positive regulation of cellular component biogenesis	0.000142519	0.00505891	8	30238
GO-BP	male sex differentiation	0.000142339	0.00505891	5	30238
GO-BP	response to heat	0.000146816	0.00519892	4	30238
GO-BP	response to dietary excess	0.000148182	0.00523468	3	30238
GO-BP	regulation of leukocyte cell-cell adhesion	0.000149566	0.00527096	7	30238
GO-BP	positive regulation of supramolecular fiber organization	0.000150141	0.0052786	5	30238
GO-BP	positive regulation of insulin secretion	0.000159392	0.00557721	4	30238
GO-BP	regulation of response to endoplasmic reticulum stress	0.000159392	0.00557721	4	30238
GO-BP	positive regulation of T cell migration	0.000160926	0.00560424	3	30238
GO-BP	cell volume homeostasis	0.000160926	0.00560424	3	30238
GO-BP	learning or memory	0.000163154	0.00566845	6	30238
GO-BP	regulation of cell junction assembly	0.000166287	0.00575017	6	30238
GO-BP	regulation of transporter activity	0.000165963	0.00575017	4	30238
GO-BP	ossification	0.000172696	0.00593114	6	30238
GO-BP	female gonad development	0.000172728	0.00593114	4	30238
GO-BP	positive regulation of leukocyte chemotaxis	0.000172728	0.00593114	4	30238
GO-BP	lipopolysaccharide-mediated signaling pathway	0.000174361	0.00595942	3	30238
GO-BP	negative regulation of lymphocyte apoptotic process	0.000174361	0.00595942	3	30238
GO-BP	regulation of cellular response to stress	0.000178601	0.00609021	8	30238
GO-BP	regulation of amino acid transport	0.000188504	0.00635434	3	30238
GO-BP	response to prostaglandin	0.000188504	0.00635434	3	30238
GO-BP	positive regulation of ATP metabolic process	0.000188504	0.00635434	3	30238
GO-BP	membrane protein proteolysis	0.000188504	0.00635434	3	30238
GO-BP	regulation of epithelial cell proliferation	0.000187266	0.00635434	7	30238
GO-BP	protein tetramerization	0.000194218	0.00653202	4	30238
GO-BP	regulation of vesicle-mediated transport	0.000199283	0.00668711	8	30238
GO-BP	development of primary female sexual characteristics	0.000201791	0.00675587	4	30238
GO-BP	positive regulation of insulin secretion involved in cellular response to glucose stimulus	0.00020337	0.00679329	3	30238
GO-BP	epithelial cell proliferation	0.000209141	0.00696894	5	30238
GO-BP	heart contraction	0.000209575	0.00696894	4	30238
GO-BP	positive regulation of interleukin-6 production	0.000217572	0.00721859	4	30238
GO-BP	positive regulation of cytoskeleton organization	0.000219591	0.00722052	5	30238
GO-BP	positive regulation of response to endoplasmic reticulum stress	0.000218975	0.00722052	3	30238
GO-BP	antigen processing and presentation of exogenous peptide antigen	0.000218975	0.00722052	3	30238
GO-BP	positive regulation of angiogenesis	0.000219591	0.00722052	5	30238
GO-BP	negative regulation of cell projection organization	0.000224963	0.00738067	5	30238
GO-BP	antigen processing and presentation	0.000225787	0.00739127	4	30238
GO-BP	viral life cycle	0.000230434	0.00752665	5	30238
GO-BP	muscle system process	0.000231304	0.00753835	6	30238
GO-BP	spleen development	0.000235336	0.0075693	3	30238
GO-BP	positive regulation of organic acid transport	0.000235336	0.0075693	3	30238
GO-BP	B cell proliferation	0.000235336	0.0075693	3	30238
GO-BP	positive regulation of nucleotide metabolic process	0.000235336	0.0075693	3	30238
GO-BP	positive regulation of purine nucleotide metabolic process	0.000235336	0.0075693	3	30238
GO-BP	positive regulation of transporter activity	0.000235336	0.0075693	3	30238
GO-BP	cell morphogenesis	0.000239847	0.00766419	9	30238
GO-BP	neuron projection development	0.000239847	0.00766419	9	30238
GO-BP	immune response-regulating cell surface receptor signaling pathway	0.000239613	0.00766419	6	30238
GO-BP	positive regulation of vasculature development	0.00024168	0.00770602	5	30238
GO-BP	hematopoietic or lymphoid organ development	0.000242884	0.00771104	4	30238
GO-BP	peptide transport	0.000242884	0.00771104	4	30238
GO-BP	leukocyte mediated immunity	0.000243854	0.00772519	6	30238
GO-BP	positive regulation of interleukin-12 production	0.000252468	0.00796382	3	30238
GO-BP	fear response	0.000252468	0.00796382	3	30238
GO-BP	regulation of protein-containing complex assembly	0.000256134	0.0080622	7	30238
GO-BP	negative regulation of cellular component organization	0.000257215	0.00807897	9	30238
GO-BP	gland morphogenesis	0.000260893	0.00817704	4	30238
GO-BP	regulation of macroautophagy	0.00026542	0.00830127	5	30238
GO-BP	axon development	0.000266928	0.00833074	7	30238
GO-BP	positive regulation of lymphocyte migration	0.000270386	0.00838538	3	30238
GO-BP	unsaturated fatty acid metabolic process	0.000270248	0.00838538	4	30238
GO-BP	positive regulation of G protein-coupled receptor signaling pathway	0.000270386	0.00838538	3	30238
GO-BP	monosaccharide metabolic process	0.000271622	0.0083884	5	30238
GO-BP	biological process involved in symbiotic interaction	0.000271622	0.0083884	5	30238
GO-BP	positive regulation of endothelial cell proliferation	0.000279842	0.00862416	4	30238
GO-BP	extrinsic apoptotic signaling pathway via death domain receptors	0.000289105	0.00885319	3	30238
GO-BP	regulation of release of cytochrome c from mitochondria	0.000289105	0.00885319	3	30238
GO-BP	regulation of endocrine process	0.000289105	0.00885319	3	30238
GO-BP	response to interleukin-1	0.000289677	0.00885319	4	30238
GO-BP	B cell activation	0.00029754	0.00905591	5	30238
GO-BP	negative regulation of response to external stimulus	0.000297513	0.00905591	7	30238
GO-BP	organ growth	0.000299759	0.00908591	4	30238
GO-BP	positive regulation of catalytic activity	0.000299519	0.00908591	6	30238
GO-BP	positive regulation of cell development	0.000305584	0.00924343	7	30238
GO-BP	T cell homeostasis	0.000308642	0.00931681	3	30238
GO-BP	regulation of synapse organization	0.000320139	0.00964409	6	30238
GO-BP	regulation of cellular respiration	0.00032901	0.00983093	3	30238
GO-BP	receptor metabolic process	0.00032901	0.00983093	3	30238
GO-BP	cellular response to lipoprotein particle stimulus	0.00032901	0.00983093	3	30238
GO-BP	neuron maturation	0.00032901	0.00983093	3	30238
GO-BP	negative regulation of intrinsic apoptotic signaling pathway	0.000331514	0.00986572	4	30238
GO-BP	heart process	0.000331514	0.00986572	4	30238
GO-BP	positive regulation of protein-containing complex assembly	0.000339884	0.0100944	5	30238
GO-BP	tissue morphogenesis	0.000341906	0.0101143	8	30238
GO-BP	female sex differentiation	0.000342614	0.0101143	4	30238
GO-BP	neuron apoptotic process	0.000342614	0.0101143	4	30238
GO-BP	unsaturated fatty acid biosynthetic process	0.000350225	0.0103183	3	30238
GO-BP	myeloid cell differentiation	0.000353139	0.0103834	6	30238
GO-BP	locomotory behavior	0.000354965	0.0104163	5	30238
GO-BP	regulation of synapse structure or activity	0.000358889	0.0105105	6	30238
GO-BP	Notch signaling pathway	0.000365609	0.0106649	4	30238
GO-BP	tissue remodeling	0.000365609	0.0106649	4	30238
GO-BP	cellular response to ketone	0.000377511	0.0109904	4	30238
GO-BP	negative regulation of transport	0.000381543	0.0110858	7	30238
GO-BP	symbiont entry into host	0.000389688	0.011278	4	30238
GO-BP	symbiont entry into host cell	0.000389688	0.011278	4	30238
GO-BP	negative regulation of protein modification process	0.000394884	0.0113721	5	30238
GO-BP	negative regulation of insulin receptor signaling pathway	0.000395254	0.0113721	3	30238
GO-BP	antigen processing and presentation of exogenous antigen	0.000395254	0.0113721	3	30238
GO-BP	carboxylic acid metabolic process	0.000399321	0.0114667	9	30238
GO-BP	positive regulation of peptide hormone secretion	0.000402143	0.0115252	4	30238
GO-BP	cell chemotaxis	0.000403259	0.0115348	5	30238
GO-BP	ephrin receptor signaling pathway	0.000419098	0.0119414	3	30238
GO-BP	negative regulation of cellular response to insulin stimulus	0.000419098	0.0119414	3	30238
GO-BP	B cell differentiation	0.000427902	0.0121688	4	30238
GO-BP	regulation of T cell migration	0.000443846	0.0125736	3	30238
GO-BP	plasma lipoprotein particle organization	0.000443846	0.0125736	3	30238
GO-BP	regulation of nervous system process	0.000454818	0.0128598	4	30238
GO-BP	positive regulation of vascular associated smooth muscle cell proliferation	0.000469514	0.0131992	3	30238
GO-BP	response to gamma radiation	0.000469514	0.0131992	3	30238
GO-BP	regulation of leukocyte chemotaxis	0.000468719	0.0131992	4	30238
GO-BP	cell activation involved in immune response	0.000475182	0.0133332	5	30238
GO-BP	morphogenesis of an epithelium	0.000489546	0.0137101	7	30238
GO-BP	cellular response to catecholamine stimulus	0.000496114	0.0138554	3	30238
GO-BP	positive regulation of cell cycle	0.000497557	0.0138554	6	30238
GO-BP	regulation of ossification	0.000497426	0.0138554	4	30238
GO-BP	regulation of protein modification process	0.000505242	0.0140429	8	30238
GO-BP	response to organophosphorus	0.000512239	0.0142105	4	30238
GO-BP	cardiac muscle cell contraction	0.000523662	0.0144729	3	30238
GO-BP	protein-lipid complex organization	0.000523662	0.0144729	3	30238
GO-BP	response to amino acid	0.000527363	0.0145423	4	30238
GO-BP	lipid transport	0.000528146	0.0145423	6	30238
GO-BP	lipid localization	0.000536017	0.0147315	6	30238
GO-BP	cellular response to monoamine stimulus	0.000552171	0.015063	3	30238
GO-BP	response to catecholamine	0.000552171	0.015063	3	30238
GO-BP	positive regulation of G1/S transition of mitotic cell cycle	0.000552171	0.015063	3	30238
GO-BP	G protein-coupled receptor signaling pathway, coupled to cyclic nucleotide second messenger	0.000552171	0.015063	3	30238
GO-BP	defense response to Gram-positive bacterium	0.000558561	0.0152092	4	30238
GO-BP	negative regulation of cell activation	0.000567211	0.0154162	5	30238
GO-BP	ovarian follicle development	0.000581654	0.0157506	3	30238
GO-BP	response to axon injury	0.000581654	0.0157506	3	30238
GO-BP	response to monoamine	0.000612126	0.0165158	3	30238
GO-BP	regulation of endothelial cell migration	0.000612155	0.0165158	5	30238
GO-BP	cellular response to growth factor stimulus	0.000620692	0.016685	7	30238
GO-BP	regulation of angiogenesis	0.000619859	0.016685	6	30238
GO-BP	positive regulation of endothelial cell migration	0.000624857	0.0167664	4	30238
GO-BP	regulation of mitochondrial membrane permeability	0.000643599	0.0172066	3	30238
GO-BP	Fc receptor signaling pathway	0.000643599	0.0172066	3	30238
GO-BP	positive regulation of organelle organization	0.00066505	0.0177479	7	30238
GO-BP	muscle contraction	0.000672033	0.0179018	5	30238
GO-BP	regulation of amyloid precursor protein catabolic process	0.000676086	0.0179773	3	30238
GO-BP	response to endoplasmic reticulum stress	0.000697173	0.0185046	5	30238
GO-BP	positive regulation of calcium ion transmembrane transport	0.000709602	0.0188006	3	30238
GO-BP	regulation of vasculature development	0.000713553	0.0188714	6	30238
GO-BP	leukocyte migration	0.000736196	0.0194353	5	30238
GO-BP	regulation of mitotic cell cycle	0.000769812	0.0202864	7	30238
GO-BP	response to acid chemical	0.00077389	0.0203575	4	30238
GO-BP	response to toxic substance	0.00077683	0.0203984	5	30238
GO-BP	epidermal growth factor receptor signaling pathway	0.000779768	0.0204391	3	30238
GO-BP	positive regulation of chemotaxis	0.000794134	0.0207787	4	30238
GO-BP	regulation of interleukin-12 production	0.000816444	0.0212113	3	30238
GO-BP	regulation of lymphocyte activation	0.000813423	0.0212113	7	30238
GO-BP	negative regulation of T cell activation	0.000814749	0.0212113	4	30238
GO-BP	regulation of cellular response to growth factor stimulus	0.000817869	0.0212113	6	30238
GO-BP	canonical NF-kappaB signal transduction	0.000816444	0.0212113	3	30238
GO-BP	regulation of insulin secretion involved in cellular response to glucose stimulus	0.000854199	0.0220371	3	30238
GO-BP	T cell differentiation in thymus	0.000854199	0.0220371	3	30238
GO-BP	regulation of lipid catabolic process	0.000854199	0.0220371	3	30238
GO-BP	positive regulation of response to biotic stimulus	0.000885887	0.0228099	6	30238
GO-BP	response to growth factor	0.00088725	0.0228099	7	30238
GO-BP	protein homotetramerization	0.000893046	0.0229189	3	30238
GO-BP	tube morphogenesis	0.000900494	0.0230427	8	30238
GO-BP	regulation of JNK cascade	0.000900998	0.0230427	4	30238
GO-BP	regulation of endothelial cell apoptotic process	0.000932997	0.0238197	3	30238
GO-BP	regulation of cytoskeleton organization	0.000956106	0.0243675	7	30238
GO-BP	CD4-positive, alpha-beta T cell differentiation	0.000974063	0.0247395	3	30238
GO-BP	regulation of multicellular organism growth	0.000974063	0.0247395	3	30238
GO-BP	amide transport	0.000993492	0.0251895	4	30238
GO-BP	intracellular receptor signaling pathway	0.00100565	0.0254541	5	30238
GO-BP	pigment metabolic process	0.00101626	0.0256344	3	30238
GO-BP	cardiac conduction	0.00101626	0.0256344	3	30238
GO-BP	regulation of actin filament-based process	0.00102185	0.0257314	6	30238
GO-BP	negative regulation of secretion by cell	0.00104216	0.0261979	4	30238
GO-BP	regulation of T cell activation	0.00104821	0.0263051	6	30238
GO-BP	immune response-activating cell surface receptor signaling pathway	0.00105685	0.0263663	5	30238
GO-BP	astrocyte differentiation	0.00105959	0.0263663	3	30238
GO-BP	positive regulation of cell cycle G1/S phase transition	0.00105959	0.0263663	3	30238
GO-BP	regulation of plasma lipoprotein particle levels	0.00105959	0.0263663	3	30238
GO-BP	negative regulation of hormone secretion	0.00105959	0.0263663	3	30238
GO-BP	negative regulation of cytokine production	0.00106158	0.0263712	6	30238
GO-BP	positive regulation of hormone secretion	0.0010671	0.0264638	4	30238
GO-BP	regulation of protein localization to nucleus	0.00109247	0.0270474	4	30238
GO-BP	myeloid cell homeostasis	0.00111826	0.027593	4	30238
GO-BP	regulation of blood vessel endothelial cell migration	0.00111826	0.027593	4	30238
GO-BP	antibacterial humoral response	0.00114973	0.028134	3	30238
GO-BP	regulation of epidermal growth factor receptor signaling pathway	0.00114973	0.028134	3	30238
GO-BP	regulation of lymphocyte migration	0.00114973	0.028134	3	30238
GO-BP	biological process involved in interaction with host	0.00114447	0.028134	4	30238
GO-BP	viral process	0.00114644	0.028134	5	30238
GO-BP	learning	0.00119818	0.0292709	4	30238
GO-BP	organic anion transport	0.00120264	0.0293312	6	30238
GO-BP	regulation of cardiac muscle hypertrophy	0.00124456	0.0303036	3	30238
GO-BP	positive regulation of synaptic transmission	0.00125363	0.0304739	4	30238
GO-BP	negative regulation of leukocyte cell-cell adhesion	0.00128202	0.0311127	4	30238
GO-BP	regulation of membrane permeability	0.00129377	0.0312436	3	30238
GO-BP	T cell proliferation	0.00129377	0.0312436	3	30238
GO-BP	regulation of miRNA transcription	0.00129377	0.0312436	3	30238
GO-BP	antigen receptor-mediated signaling pathway	0.00131085	0.0316042	4	30238
GO-BP	regulation of mRNA stability	0.00132174	0.0318147	5	30238
GO-BP	negative regulation of locomotion	0.0013415	0.0322376	6	30238
GO-BP	gliogenesis	0.00136325	0.0327068	5	30238
GO-BP	positive regulation of type II interferon production	0.00139583	0.0332181	3	30238
GO-BP	regulation of tumor necrosis factor-mediated signaling pathway	0.00139583	0.0332181	3	30238
GO-BP	regulation of insulin receptor signaling pathway	0.00139583	0.0332181	3	30238
GO-BP	ERBB signaling pathway	0.00139583	0.0332181	3	30238
GO-BP	regulation of muscle hypertrophy	0.00139583	0.0332181	3	30238
GO-BP	regulation of muscle cell differentiation	0.00140008	0.0332654	4	30238
GO-BP	negative regulation of immune system process	0.00142069	0.0337008	7	30238
GO-BP	regulation of amine transport	0.0014487	0.0341453	3	30238
GO-BP	insulin receptor signaling pathway	0.0014487	0.0341453	3	30238
GO-BP	regulation of ERBB signaling pathway	0.0014487	0.0341453	3	30238
GO-BP	heart development	0.00144856	0.0341453	7	30238
GO-BP	amide metabolic process	0.00145773	0.0343033	6	30238
GO-BP	negative regulation of cation transmembrane transport	0.00155818	0.0365501	3	30238
GO-BP	positive regulation of blood vessel endothelial cell migration	0.00155818	0.0365501	3	30238
GO-BP	immune system development	0.0015911	0.037145	4	30238
GO-BP	negative regulation of phosphorus metabolic process	0.0015911	0.037145	4	30238
GO-BP	negative regulation of phosphate metabolic process	0.0015911	0.037145	4	30238
GO-BP	regulation of cellular response to insulin stimulus	0.0016148	0.0376387	3	30238
GO-BP	regulation of interleukin-6 production	0.00165861	0.0385987	4	30238
GO-BP	CD4-positive, alpha-beta T cell activation	0.0016727	0.0387896	3	30238
GO-BP	regulation of leukocyte activation	0.0016715	0.0387896	7	30238
GO-BP	regulation of hemopoiesis	0.00167471	0.0387896	6	30238
GO-BP	regulation of RNA stability	0.00168127	0.0388804	5	30238
GO-BP	regulation of G1/S transition of mitotic cell cycle	0.0016931	0.0390925	4	30238
GO-BP	negative regulation of secretion	0.00172809	0.0398379	4	30238
GO-BP	monocarboxylic acid biosynthetic process	0.00176357	0.0405924	4	30238
GO-BP	positive regulation of carbohydrate metabolic process	0.00179237	0.0410833	3	30238
GO-BP	negative regulation of ERK1 and ERK2 cascade	0.00179237	0.0410833	3	30238
GO-BP	cellular response to cytokine stimulus	0.00179326	0.0410833	8	30238
GO-BP	regulation of endothelial cell proliferation	0.00179956	0.0410997	4	30238
GO-BP	regulation of transforming growth factor beta receptor signaling pathway	0.00179956	0.0410997	4	30238
GO-BP	regulation of mRNA catabolic process	0.00180707	0.0412075	5	30238
GO-BP	regulation of cell size	0.00183605	0.0418036	4	30238
GO-BP	positive regulation of muscle cell differentiation	0.00185416	0.041892	3	30238
GO-BP	negative regulation of monoatomic ion transmembrane transport	0.00185416	0.041892	3	30238
GO-BP	carbohydrate metabolic process	0.00185295	0.041892	6	30238
GO-BP	actin-mediated cell contraction	0.00185416	0.041892	3	30238
GO-BP	endothelial cell migration	0.00185416	0.041892	3	30238
GO-BP	negative regulation of lymphocyte activation	0.00187306	0.0422543	4	30238
GO-BP	regulation of cellular response to transforming growth factor beta stimulus	0.00191058	0.0430348	4	30238
GO-BP	cardiac muscle contraction	0.00191725	0.0431192	3	30238
GO-BP	actin filament-based process	0.0019556	0.0439145	7	30238
GO-BP	vascular transport	0.00198168	0.0442976	3	30238
GO-BP	transport across blood-brain barrier	0.00198168	0.0442976	3	30238
GO-BP	regulation of monoatomic ion transmembrane transporter activity	0.00198168	0.0442976	3	30238
GO-BP	regulation of carbohydrate metabolic process	0.00202626	0.0452255	4	30238
GO-BP	neurotransmitter secretion	0.00204744	0.0454914	3	30238
GO-BP	signal release from synapse	0.00204744	0.0454914	3	30238
GO-BP	regulation of transmembrane transporter activity	0.00204744	0.0454914	3	30238
GO-BP	regulation of miRNA metabolic process	0.00211454	0.0469116	3	30238
GO-BP	regulation of endocytosis	0.00216641	0.0479901	5	30238
GO-BP	regulation of amide metabolic process	0.00218299	0.0482848	3	30238
GO-BP	negative regulation of molecular function	0.002226	0.0491623	5	30238
GO-BP	phenol-containing compound metabolic process	0.00225281	0.0496799	3	30238
GO-CC	endosome lumen	1.37831e-11	2.72629e-08	7	30238
GO-CC	Bcl-2 family protein complex	4.12111e-11	4.07578e-08	5	30238
GO-CC	endolysosome lumen	3.04211e-10	2.00577e-07	4	30238
GO-CC	cell leading edge	4.26912e-09	2.11108e-06	12	30238
GO-CC	endolysosome	2.65131e-08	1.04886e-05	5	30238
GO-CC	vacuolar lumen	4.61468e-08	1.52131e-05	8	30238
GO-CC	leading edge membrane	5.95627e-08	1.53535e-05	8	30238
GO-CC	ficolin-1-rich granule	6.20969e-08	1.53535e-05	8	30238
GO-CC	ficolin-1-rich granule lumen	7.13696e-08	1.56855e-05	7	30238
GO-CC	mitochondrial outer membrane	3.37511e-07	6.06906e-05	8	30238
GO-CC	postsynapse	3.11901e-07	6.06906e-05	13	30238
GO-CC	apical plasma membrane	3.70254e-07	6.10302e-05	10	30238
GO-CC	organelle outer membrane	8.45296e-07	0.000120547	8	30238
GO-CC	glutamatergic synapse	8.53212e-07	0.000120547	11	30238
GO-CC	outer membrane	9.20683e-07	0.000121407	8	30238
GO-CC	neuronal cell body	1.24724e-06	0.000154191	10	30238
GO-CC	lytic vacuole	2.52056e-06	0.000243633	12	30238
GO-CC	lysosome	2.52056e-06	0.000243633	12	30238
GO-CC	mitochondrial membrane	2.58659e-06	0.000243633	12	30238
GO-CC	apical part of cell	2.52703e-06	0.000243633	10	30238
GO-CC	presynapse	2.19559e-06	0.000243633	11	30238
GO-CC	cell body	3.87215e-06	0.000348142	10	30238
GO-CC	cation channel complex	5.89096e-06	0.000506623	7	30238
GO-CC	cell projection membrane	9.01381e-06	0.000742888	8	30238
GO-CC	lysosomal lumen	9.59008e-06	0.000758767	5	30238
GO-CC	asymmetric synapse	1.01568e-05	0.000772699	8	30238
GO-CC	neuron to neuron synapse	1.99063e-05	0.00145375	8	30238
GO-CC	cell-cell junction	2.05789e-05	0.00145375	9	30238
GO-CC	neuron projection membrane	3.40163e-05	0.00232014	4	30238
GO-CC	perinuclear region of cytoplasm	4.75567e-05	0.00313557	10	30238
GO-CC	dendrite	7.44119e-05	0.00471247	9	30238
GO-CC	dendritic tree	7.62382e-05	0.00471247	9	30238
GO-CC	extracellular matrix	8.70017e-05	0.00491611	8	30238
GO-CC	external encapsulating structure	8.82196e-05	0.00491611	8	30238
GO-CC	contractile muscle fiber	8.68874e-05	0.00491611	6	30238
GO-CC	monoatomic ion channel complex	8.94743e-05	0.00491611	7	30238
GO-MF	endopeptidase activity	6.0937e-13	3.18883e-09	15	30238
GO-MF	channel activity	1.27549e-11	2.22488e-08	15	30238
GO-MF	passive transmembrane transporter activity	1.27549e-11	2.22488e-08	15	30238
GO-MF	peptidase activity	2.11605e-11	2.76832e-08	16	30238
GO-MF	serine-type peptidase activity	2.52365e-10	2.64125e-07	10	30238
GO-MF	serine hydrolase activity	3.38361e-10	2.95107e-07	10	30238
GO-MF	serine-type endopeptidase activity	2.26746e-09	1.69509e-06	9	30238
GO-MF	3',5'-cyclic-AMP phosphodiesterase activity	4.19263e-09	2.7425e-06	5	30238
GO-MF	3',5'-cyclic-GMP phosphodiesterase activity	5.34529e-09	3.10799e-06	5	30238
GO-MF	cysteine-type endopeptidase activity	6.69626e-09	3.20492e-06	7	30238
GO-MF	3',5'-cyclic-nucleotide phosphodiesterase activity	6.73688e-09	3.20492e-06	5	30238
GO-MF	cyclic-nucleotide phosphodiesterase activity	1.27103e-08	5.54273e-06	5	30238
GO-MF	kinase binding	3.93511e-08	1.58403e-05	14	30238
GO-MF	proteoglycan binding	6.71128e-08	2.50858e-05	5	30238
GO-MF	protein kinase binding	8.6213e-08	3.00769e-05	13	30238
GO-MF	phosphoric diester hydrolase activity	1.86177e-07	6.08917e-05	6	30238
GO-MF	G protein-coupled adenosine receptor activity	2.21203e-07	6.80914e-05	3	30238
GO-MF	protein phosphatase binding	2.48608e-07	7.22759e-05	7	30238
GO-MF	hormone binding	3.14665e-07	8.66655e-05	6	30238
GO-MF	BH3 domain binding	4.41495e-07	0.000115517	3	30238
GO-MF	monoatomic cation channel activity	5.16176e-07	0.000128626	9	30238
GO-MF	metal ion transmembrane transporter activity	5.86179e-07	0.000139431	10	30238
GO-MF	metallopeptidase activity	1.06123e-06	0.000241453	7	30238
GO-MF	cysteine-type peptidase activity	1.18106e-06	0.000247783	7	30238
GO-MF	BH domain binding	1.2311e-06	0.000247783	3	30238
GO-MF	dehydroascorbic acid transmembrane transporter activity	1.2311e-06	0.000247783	3	30238
GO-MF	fibronectin binding	1.57932e-06	0.000295164	4	30238
GO-MF	phosphatase binding	1.55728e-06	0.000295164	7	30238
GO-MF	death domain binding	1.84285e-06	0.00033254	3	30238
GO-MF	collagen binding	1.99238e-06	0.000347538	5	30238
GO-MF	prostaglandin receptor activity	2.62723e-06	0.000443494	3	30238
GO-MF	gated channel activity	3.40669e-06	0.000557101	8	30238
GO-MF	prostanoid receptor activity	3.60501e-06	0.000571667	3	30238
GO-MF	cyclic nucleotide binding	3.74878e-06	0.000576982	4	30238
GO-MF	monoatomic ion channel activity	4.86609e-06	0.000727549	9	30238
GO-MF	phosphoric ester hydrolase activity	9.19638e-06	0.0013368	8	30238
GO-MF	inorganic cation transmembrane transporter activity	9.81597e-06	0.00135777	10	30238
GO-MF	icosanoid receptor activity	9.85956e-06	0.00135777	3	30238
GO-MF	MAP kinase activity	1.21099e-05	0.0016249	3	30238
GO-MF	monoatomic cation transmembrane transporter activity	1.56213e-05	0.00204366	10	30238
GO-MF	metalloendopeptidase activity	1.60136e-05	0.00204388	5	30238
GO-MF	protein domain specific binding	1.64677e-05	0.0020518	10	30238
GO-MF	G protein-coupled receptor binding	2.42645e-05	0.00295294	7	30238
GO-MF	calcium channel activity	3.20284e-05	0.00374201	5	30238
GO-MF	hexose transmembrane transporter activity	3.28936e-05	0.00374201	3	30238
GO-MF	D-glucose transmembrane transporter activity	3.28936e-05	0.00374201	3	30238
GO-MF	inorganic molecular entity transmembrane transporter activity	4.39157e-05	0.00478773	10	30238
GO-MF	monosaccharide transmembrane transporter activity	4.30542e-05	0.00478773	3	30238
GO-MF	ligand-gated monoatomic cation channel activity	4.60271e-05	0.0049155	5	30238
KEGG	Apoptosis	5.24713e-20	1.90996e-17	15	30238
KEGG	Neuroactive ligand-receptor interaction	3.95802e-16	7.20359e-14	17	30238
KEGG	AGE-RAGE signaling pathway in diabetic complications	3.14121e-13	3.81134e-11	10	30238
KEGG	Diabetic cardiomyopathy	6.71915e-13	6.11442e-11	12	30238
KEGG	Fluid shear stress and atherosclerosis	9.88631e-12	6.75219e-10	10	30238
KEGG	Inflammatory mediator regulation of TRP channels	1.113e-11	6.75219e-10	9	30238
KEGG	Lipid and atherosclerosis	2.92948e-11	1.33291e-09	11	30238
KEGG	Pathways in cancer	2.79941e-11	1.33291e-09	15	30238
KEGG	Pathways of neurodegeneration - multiple diseases	9.28009e-11	3.75328e-09	14	30238
KEGG	Endocrine resistance	4.25624e-10	1.54927e-08	8	30238
KEGG	Human immunodeficiency virus 1 infection	5.40655e-10	1.78908e-08	10	30238
KEGG	Hepatitis B	9.92303e-10	2.77845e-08	9	30238
KEGG	cAMP signaling pathway	9.6094e-10	2.77845e-08	10	30238
KEGG	Toxoplasmosis	1.14736e-09	2.98312e-08	8	30238
KEGG	TNF signaling pathway	1.8622e-09	4.51894e-08	8	30238
KEGG	Neurotrophin signaling pathway	1.99064e-09	4.5287e-08	8	30238
KEGG	Sphingolipid signaling pathway	2.2707e-09	4.86197e-08	8	30238
KEGG	Calcium signaling pathway	2.96381e-09	5.99348e-08	10	30238
KEGG	Coronavirus disease - COVID-19	2.70676e-08	5.03463e-07	9	30238
KEGG	Insulin resistance	2.76628e-08	5.03463e-07	7	30238
KEGG	Autophagy - animal	2.95287e-08	5.11831e-07	8	30238
KEGG	Apoptosis - multiple species	3.13529e-08	5.18748e-07	5	30238
KEGG	Shigellosis	4.57464e-08	7.23987e-07	9	30238
KEGG	Tuberculosis	5.24867e-08	7.96048e-07	8	30238
KEGG	NOD-like receptor signaling pathway	7.02644e-08	1.02305e-06	8	30238
KEGG	Relaxin signaling pathway	9.3473e-08	1.30862e-06	7	30238
KEGG	Neuroactive ligand signaling	1.04523e-07	1.40913e-06	8	30238
KEGG	Proteoglycans in cancer	1.26468e-07	1.64408e-06	8	30238
KEGG	Morphine addiction	2.43532e-07	3.05674e-06	6	30238
KEGG	Human T-cell leukemia virus 1 infection	2.58482e-07	3.13625e-06	8	30238
KEGG	Human cytomegalovirus infection	2.76574e-07	3.15348e-06	8	30238
KEGG	GnRH signaling pathway	2.77229e-07	3.15348e-06	6	30238
KEGG	Chemical carcinogenesis - reactive oxygen species	2.8602e-07	3.15488e-06	8	30238
KEGG	Chagas disease	5.08379e-07	5.38837e-06	6	30238
KEGG	Renin-angiotensin system	5.18113e-07	5.38837e-06	4	30238
KEGG	Prostate cancer	6.02424e-07	6.09118e-06	6	30238
KEGG	VEGF signaling pathway	7.98809e-07	7.85855e-06	5	30238
KEGG	Leukocyte transendothelial migration	1.02436e-06	9.81232e-06	6	30238
KEGG	Kaposi sarcoma-associated herpesvirus infection	1.50538e-06	1.40502e-05	7	30238
KEGG	Fc epsilon RI signaling pathway	1.6111e-06	1.4661e-05	5	30238
KEGG	Alzheimer disease	1.76323e-06	1.5654e-05	9	30238
KEGG	Prolactin signaling pathway	1.85816e-06	1.57296e-05	5	30238
KEGG	Epithelial cell signaling in Helicobacter pylori infection	1.85816e-06	1.57296e-05	5	30238
KEGG	Platinum drug resistance	2.44134e-06	2.01965e-05	5	30238
KEGG	Measles	2.94265e-06	2.38028e-05	6	30238
KEGG	EGFR tyrosine kinase inhibitor resistance	3.36276e-06	2.66097e-05	5	30238
KEGG	Osteoclast differentiation	3.46799e-06	2.68585e-05	6	30238
KEGG	MicroRNAs in cancer	3.56866e-06	2.70623e-05	8	30238
KEGG	Phospholipase D signaling pathway	4.39705e-06	3.26638e-05	6	30238
KEGG	ErbB signaling pathway	4.80686e-06	3.49939e-05	5	30238
KEGG	Colorectal cancer	5.08861e-06	3.63187e-05	5	30238
KEGG	Non-alcoholic fatty liver disease	5.94098e-06	4.08022e-05	6	30238
KEGG	Efferocytosis	5.94098e-06	4.08022e-05	6	30238
KEGG	Salmonella infection	7.68065e-06	5.17733e-05	7	30238
KEGG	IL-17 signaling pathway	7.8384e-06	5.1876e-05	5	30238
KEGG	Type II diabetes mellitus	9.90717e-06	6.43966e-05	4	30238
KEGG	Amyotrophic lateral sclerosis	1.09849e-05	7.01491e-05	8	30238
KEGG	C-type lectin receptor signaling pathway	1.27753e-05	8.01763e-05	5	30238
KEGG	Herpes simplex virus 1 infection	1.38084e-05	8.51909e-05	6	30238
KEGG	Prion disease	1.4887e-05	9.03143e-05	7	30238
KEGG	Toll-like receptor signaling pathway	1.53198e-05	9.14163e-05	5	30238
KEGG	Parathyroid hormone synthesis, secretion and action	1.98584e-05	0.000116588	5	30238
KEGG	Pathogenic Escherichia coli infection	2.55763e-05	0.000147774	6	30238
KEGG	Epstein-Barr virus infection	2.62918e-05	0.000147877	6	30238
KEGG	Growth hormone synthesis, secretion and action	2.64065e-05	0.000147877	5	30238
KEGG	Rap1 signaling pathway	3.26156e-05	0.00017988	6	30238
KEGG	Purine metabolism	3.32563e-05	0.000180676	5	30238
KEGG	Lysosome	3.99537e-05	0.00021387	5	30238
KEGG	Vascular smooth muscle contraction	4.14101e-05	0.000218453	5	30238
KEGG	Renin secretion	4.57851e-05	0.000238082	4	30238
KEGG	Estrogen signaling pathway	4.93196e-05	0.00025285	5	30238
KEGG	Alcoholic liver disease	5.83496e-05	0.00029499	5	30238
KEGG	Ras signaling pathway	6.20531e-05	0.000309416	6	30238
KEGG	Retrograde endocannabinoid signaling	6.86061e-05	0.00033738	5	30238
KEGG	Pancreatic cancer	7.04419e-05	0.00033738	4	30238
KEGG	Chronic myeloid leukemia	7.04419e-05	0.00033738	4	30238
KEGG	Pertussis	7.40893e-05	0.00035024	4	30238
KEGG	Adrenergic signaling in cardiomyocytes	8.01999e-05	0.000374266	5	30238
KEGG	Cellular senescence	8.78461e-05	0.000404759	5	30238
KEGG	Hepatitis C	9.3247e-05	0.000419036	5	30238
KEGG	Necroptosis	9.3247e-05	0.000419036	5	30238
KEGG	Insulin secretion	0.000108408	0.000481226	4	30238
KEGG	cGMP-PKG signaling pathway	0.000114185	0.000500763	5	30238
KEGG	JAK-STAT signaling pathway	0.000120782	0.00052339	5	30238
KEGG	Hepatocellular carcinoma	0.000127668	0.000546719	5	30238
KEGG	Small cell lung cancer	0.000146816	0.000621409	4	30238
KEGG	Axon guidance	0.000184673	0.000772656	5	30238
KEGG	MAPK signaling pathway	0.000219268	0.000906973	6	30238
KEGG	NF-kappa B signaling pathway	0.000234223	0.000957947	4	30238
KEGG	Neutrophil extracellular trap formation	0.000247457	0.00100082	5	30238
KEGG	Th17 cell differentiation	0.000270248	0.00108099	4	30238
KEGG	HIF-1 signaling pathway	0.000279842	0.00109529	4	30238
KEGG	Transcriptional misregulation in cancer	0.000277934	0.00109529	5	30238
KEGG	Progesterone-mediated oocyte maturation	0.000289677	0.00111458	4	30238
KEGG	Focal adhesion	0.000290892	0.00111458	5	30238
KEGG	Serotonergic synapse	0.000331514	0.00125699	4	30238
KEGG	Chemical carcinogenesis - receptor activation	0.000394884	0.00148183	5	30238
KEGG	T cell receptor signaling pathway	0.00041488	0.00152542	4	30238
KEGG	Thyroid hormone signaling pathway	0.00041488	0.00152542	4	30238
KEGG	Dopaminergic synapse	0.000558561	0.00203316	4	30238
KEGG	FoxO signaling pathway	0.000574642	0.00207099	4	30238
KEGG	PI3K-Akt signaling pathway	0.000593706	0.00211872	6	30238
KEGG	Yersinia infection	0.000660015	0.00231005	4	30238
KEGG	Insulin signaling pathway	0.000660015	0.00231005	4	30238
KEGG	Spinocerebellar ataxia	0.00077389	0.00268282	4	30238
KEGG	GnRH secretion	0.000854199	0.00293329	3	30238
KEGG	Acute myeloid leukemia	0.000974063	0.00331364	3	30238
KEGG	Cushing syndrome	0.00101762	0.00342975	4	30238
KEGG	Renal cell carcinoma	0.00105959	0.00350629	3	30238
KEGG	Adipocytokine signaling pathway	0.00105959	0.00350629	3	30238
KEGG	Central carbon metabolism in cancer	0.00110408	0.00362058	3	30238
KEGG	RIG-I-like receptor signaling pathway	0.00114973	0.00373662	3	30238
KEGG	Non-small cell lung cancer	0.00119655	0.00385438	3	30238
KEGG	p53 signaling pathway	0.00129377	0.004131	3	30238
KEGG	Protein processing in endoplasmic reticulum	0.00146186	0.00462712	4	30238
KEGG	Influenza A	0.00152553	0.004787	4	30238
KEGG	Antigen processing and presentation	0.0016148	0.00502383	3	30238
KEGG	PD-L1 expression and PD-1 checkpoint pathway in cancer	0.002183	0.00673398	3	30238
KEGG	Chemokine signaling pathway	0.002272	0.00694965	4	30238
KEGG	Th1 and Th2 cell differentiation	0.00239658	0.00726962	3	30238
KEGG	Human papillomavirus infection	0.00264291	0.00795056	5	30238
KEGG	Circadian entrainment	0.00270087	0.00805832	3	30238
KEGG	Aldosterone synthesis and secretion	0.00278048	0.00822842	3	30238
KEGG	Fc gamma R-mediated phagocytosis	0.00286153	0.00833279	3	30238
KEGG	Choline metabolism in cancer	0.00286153	0.00833279	3	30238
KEGG	Amoebiasis	0.00320025	0.00924518	3	30238
KEGG	Mitophagy - animal	0.00337844	0.00968309	3	30238
KEGG	Hormone signaling	0.00357594	0.0101691	4	30238
KEGG	Glutamatergic synapse	0.00446676	0.0125069	3	30238
KEGG	Cholinergic synapse	0.00446676	0.0125069	3	30238
KEGG	Platelet activation	0.0056209	0.0156184	3	30238
KEGG	Natural killer cell mediated cytotoxicity	0.0066616	0.0183699	3	30238
KEGG	Oocyte meiosis	0.00736642	0.0201607	3	30238
KEGG	Parkinson disease	0.00754337	0.020491	4	30238
KEGG	Signaling pathways regulating pluripotency of stem cells	0.00811382	0.0218773	3	30238
KEGG	Gastric cancer	0.00906771	0.0242695	3	30238
