# Supplementary material for: Network Toxicology Reveals the Mechanisms of the Plasticizer Metabolite MECPP in Metabolic Diseases
Source: Int J Mol Sci. 2026 Apr 16;27(8):3550. doi: 10.3390/ijms27083550 (PMC13117022; doi:10.3390/ijms27083550)
Supplement: Supplementary file 1 [file ijms-27-03550-s001.zip › Table S4.xlsx]

## Sheet: Sheet1
Category	Pathway Name	p-value	FDR	Gene Count	Background Genes
GO-BP	Apoptosis	5.24713e-20	1.90996e-17	15	30238
GO-BP	Neuroactive ligand-receptor interaction	3.95802e-16	7.20359e-14	17	30238
GO-BP	AGE-RAGE signaling pathway in diabetic complications	3.14121e-13	3.81134e-11	10	30238
GO-BP	Diabetic cardiomyopathy	6.71915e-13	6.11442e-11	12	30238
GO-BP	Fluid shear stress and atherosclerosis	9.88631e-12	6.75219e-10	10	30238
GO-BP	Inflammatory mediator regulation of TRP channels	1.113e-11	6.75219e-10	9	30238
GO-BP	Lipid and atherosclerosis	2.92948e-11	1.33291e-09	11	30238
GO-BP	Pathways in cancer	2.79941e-11	1.33291e-09	15	30238
GO-BP	Pathways of neurodegeneration - multiple diseases	9.28009e-11	3.75328e-09	14	30238
GO-BP	Endocrine resistance	4.25624e-10	1.54927e-08	8	30238
GO-BP	Human immunodeficiency virus 1 infection	5.40655e-10	1.78908e-08	10	30238
GO-BP	Hepatitis B	9.92303e-10	2.77845e-08	9	30238
GO-BP	cAMP signaling pathway	9.6094e-10	2.77845e-08	10	30238
GO-BP	Toxoplasmosis	1.14736e-09	2.98312e-08	8	30238
GO-BP	TNF signaling pathway	1.8622e-09	4.51894e-08	8	30238
GO-BP	Neurotrophin signaling pathway	1.99064e-09	4.5287e-08	8	30238
GO-BP	Sphingolipid signaling pathway	2.2707e-09	4.86197e-08	8	30238
GO-BP	Calcium signaling pathway	2.96381e-09	5.99348e-08	10	30238
GO-BP	Coronavirus disease - COVID-19	2.70676e-08	5.03463e-07	9	30238
GO-BP	Insulin resistance	2.76628e-08	5.03463e-07	7	30238
GO-BP	Autophagy - animal	2.95287e-08	5.11831e-07	8	30238
GO-BP	Apoptosis - multiple species	3.13529e-08	5.18748e-07	5	30238
GO-BP	Shigellosis	4.57464e-08	7.23987e-07	9	30238
GO-BP	Tuberculosis	5.24867e-08	7.96048e-07	8	30238
GO-BP	NOD-like receptor signaling pathway	7.02644e-08	1.02305e-06	8	30238
GO-BP	Relaxin signaling pathway	9.3473e-08	1.30862e-06	7	30238
GO-BP	Neuroactive ligand signaling	1.04523e-07	1.40913e-06	8	30238
GO-BP	Proteoglycans in cancer	1.26468e-07	1.64408e-06	8	30238
GO-BP	Morphine addiction	2.43532e-07	3.05674e-06	6	30238
GO-BP	Human T-cell leukemia virus 1 infection	2.58482e-07	3.13625e-06	8	30238
GO-BP	Human cytomegalovirus infection	2.76574e-07	3.15348e-06	8	30238
GO-BP	GnRH signaling pathway	2.77229e-07	3.15348e-06	6	30238
GO-BP	Chemical carcinogenesis - reactive oxygen species	2.8602e-07	3.15488e-06	8	30238
GO-BP	Chagas disease	5.08379e-07	5.38837e-06	6	30238
GO-BP	Renin-angiotensin system	5.18113e-07	5.38837e-06	4	30238
GO-BP	Prostate cancer	6.02424e-07	6.09118e-06	6	30238
GO-BP	VEGF signaling pathway	7.98809e-07	7.85855e-06	5	30238
GO-BP	Leukocyte transendothelial migration	1.02436e-06	9.81232e-06	6	30238
GO-BP	Kaposi sarcoma-associated herpesvirus infection	1.50538e-06	1.40502e-05	7	30238
GO-BP	Fc epsilon RI signaling pathway	1.6111e-06	1.4661e-05	5	30238
GO-BP	Alzheimer disease	1.76323e-06	1.5654e-05	9	30238
GO-BP	Prolactin signaling pathway	1.85816e-06	1.57296e-05	5	30238
GO-BP	Epithelial cell signaling in Helicobacter pylori infection	1.85816e-06	1.57296e-05	5	30238
GO-BP	Platinum drug resistance	2.44134e-06	2.01965e-05	5	30238
GO-BP	Measles	2.94265e-06	2.38028e-05	6	30238
GO-BP	EGFR tyrosine kinase inhibitor resistance	3.36276e-06	2.66097e-05	5	30238
GO-BP	Osteoclast differentiation	3.46799e-06	2.68585e-05	6	30238
GO-BP	MicroRNAs in cancer	3.56866e-06	2.70623e-05	8	30238
GO-BP	Phospholipase D signaling pathway	4.39705e-06	3.26638e-05	6	30238
GO-BP	ErbB signaling pathway	4.80686e-06	3.49939e-05	5	30238
GO-BP	Colorectal cancer	5.08861e-06	3.63187e-05	5	30238
GO-BP	Non-alcoholic fatty liver disease	5.94098e-06	4.08022e-05	6	30238
GO-BP	Efferocytosis	5.94098e-06	4.08022e-05	6	30238
GO-BP	Salmonella infection	7.68065e-06	5.17733e-05	7	30238
GO-BP	IL-17 signaling pathway	7.8384e-06	5.1876e-05	5	30238
GO-BP	Type II diabetes mellitus	9.90717e-06	6.43966e-05	4	30238
GO-BP	Amyotrophic lateral sclerosis	1.09849e-05	7.01491e-05	8	30238
GO-BP	C-type lectin receptor signaling pathway	1.27753e-05	8.01763e-05	5	30238
GO-BP	Herpes simplex virus 1 infection	1.38084e-05	8.51909e-05	6	30238
GO-BP	Prion disease	1.4887e-05	9.03143e-05	7	30238
GO-BP	Toll-like receptor signaling pathway	1.53198e-05	9.14163e-05	5	30238
GO-BP	Parathyroid hormone synthesis, secretion and action	1.98584e-05	0.000116588	5	30238
GO-BP	Pathogenic Escherichia coli infection	2.55763e-05	0.000147774	6	30238
GO-BP	Epstein-Barr virus infection	2.62918e-05	0.000147877	6	30238
GO-BP	Growth hormone synthesis, secretion and action	2.64065e-05	0.000147877	5	30238
GO-BP	Rap1 signaling pathway	3.26156e-05	0.00017988	6	30238
GO-BP	Purine metabolism	3.32563e-05	0.000180676	5	30238
GO-BP	Lysosome	3.99537e-05	0.00021387	5	30238
GO-BP	Vascular smooth muscle contraction	4.14101e-05	0.000218453	5	30238
GO-BP	Renin secretion	4.57851e-05	0.000238082	4	30238
GO-BP	Estrogen signaling pathway	4.93196e-05	0.00025285	5	30238
GO-BP	Alcoholic liver disease	5.83496e-05	0.00029499	5	30238
GO-BP	Ras signaling pathway	6.20531e-05	0.000309416	6	30238
GO-BP	Retrograde endocannabinoid signaling	6.86061e-05	0.00033738	5	30238
GO-BP	Pancreatic cancer	7.04419e-05	0.00033738	4	30238
GO-BP	Chronic myeloid leukemia	7.04419e-05	0.00033738	4	30238
GO-BP	Pertussis	7.40893e-05	0.00035024	4	30238
GO-BP	Adrenergic signaling in cardiomyocytes	8.01999e-05	0.000374266	5	30238
GO-BP	Cellular senescence	8.78461e-05	0.000404759	5	30238
GO-BP	Hepatitis C	9.3247e-05	0.000419036	5	30238
GO-BP	Necroptosis	9.3247e-05	0.000419036	5	30238
GO-BP	Insulin secretion	0.000108408	0.000481226	4	30238
GO-BP	cGMP-PKG signaling pathway	0.000114185	0.000500763	5	30238
GO-BP	JAK-STAT signaling pathway	0.000120782	0.00052339	5	30238
GO-BP	Hepatocellular carcinoma	0.000127668	0.000546719	5	30238
GO-BP	Small cell lung cancer	0.000146816	0.000621409	4	30238
GO-BP	Axon guidance	0.000184673	0.000772656	5	30238
GO-BP	MAPK signaling pathway	0.000219268	0.000906973	6	30238
GO-BP	NF-kappa B signaling pathway	0.000234223	0.000957947	4	30238
GO-BP	Neutrophil extracellular trap formation	0.000247457	0.00100082	5	30238
GO-BP	Th17 cell differentiation	0.000270248	0.00108099	4	30238
GO-BP	HIF-1 signaling pathway	0.000279842	0.00109529	4	30238
GO-BP	Transcriptional misregulation in cancer	0.000277934	0.00109529	5	30238
GO-BP	Progesterone-mediated oocyte maturation	0.000289677	0.00111457	4	30238
GO-BP	Focal adhesion	0.000290892	0.00111457	5	30238
GO-BP	Serotonergic synapse	0.000331514	0.00125699	4	30238
GO-BP	Chemical carcinogenesis - receptor activation	0.000394884	0.00148183	5	30238
GO-BP	T cell receptor signaling pathway	0.00041488	0.00152542	4	30238
GO-BP	Thyroid hormone signaling pathway	0.00041488	0.00152542	4	30238
GO-BP	Dopaminergic synapse	0.000558561	0.00203316	4	30238
GO-BP	FoxO signaling pathway	0.000574642	0.00207099	4	30238
GO-BP	PI3K-Akt signaling pathway	0.000593706	0.00211872	6	30238
GO-BP	Yersinia infection	0.000660015	0.00231005	4	30238
GO-BP	Insulin signaling pathway	0.000660015	0.00231005	4	30238
GO-BP	Spinocerebellar ataxia	0.00077389	0.00268282	4	30238
GO-BP	GnRH secretion	0.000854199	0.00293329	3	30238
GO-BP	Acute myeloid leukemia	0.000974063	0.00331363	3	30238
GO-BP	Cushing syndrome	0.00101762	0.00342975	4	30238
GO-BP	Renal cell carcinoma	0.00105959	0.00350629	3	30238
GO-BP	Adipocytokine signaling pathway	0.00105959	0.00350629	3	30238
GO-BP	Central carbon metabolism in cancer	0.00110408	0.00362058	3	30238
GO-BP	RIG-I-like receptor signaling pathway	0.00114973	0.00373662	3	30238
GO-BP	Non-small cell lung cancer	0.00119655	0.00385438	3	30238
GO-BP	p53 signaling pathway	0.00129377	0.004131	3	30238
GO-BP	Protein processing in endoplasmic reticulum	0.00146186	0.00462711	4	30238
GO-BP	Influenza A	0.00152553	0.004787	4	30238
GO-BP	Antigen processing and presentation	0.0016148	0.00502383	3	30238
GO-BP	PD-L1 expression and PD-1 checkpoint pathway in cancer	0.00218299	0.00673398	3	30238
GO-BP	Chemokine signaling pathway	0.002272	0.00694965	4	30238
GO-BP	Th1 and Th2 cell differentiation	0.00239658	0.00726962	3	30238
GO-BP	Human papillomavirus infection	0.00264291	0.00795056	5	30238
GO-BP	Circadian entrainment	0.00270087	0.00805833	3	30238
GO-BP	Aldosterone synthesis and secretion	0.00278048	0.00822842	3	30238
GO-BP	Fc gamma R-mediated phagocytosis	0.00286153	0.00833279	3	30238
GO-BP	Choline metabolism in cancer	0.00286153	0.00833279	3	30238
GO-BP	Amoebiasis	0.00320026	0.00924518	3	30238
GO-BP	Mitophagy - animal	0.00337844	0.00968309	3	30238
GO-BP	Hormone signaling	0.00357593	0.0101691	4	30238
GO-BP	Glutamatergic synapse	0.00446676	0.0125069	3	30238
GO-BP	Cholinergic synapse	0.00446676	0.0125069	3	30238
GO-BP	Platelet activation	0.0056209	0.0156184	3	30238
GO-BP	Natural killer cell mediated cytotoxicity	0.0066616	0.0183699	3	30238
GO-BP	Oocyte meiosis	0.00736642	0.0201607	3	30238
GO-BP	Parkinson disease	0.00754337	0.020491	4	30238
GO-BP	Signaling pathways regulating pluripotency of stem cells	0.00811382	0.0218773	3	30238
GO-BP	Gastric cancer	0.00906771	0.0242695	3	30238
GO-CC	endolysosome lumen	1.16721e-10	2.30874e-07	4	30238
GO-CC	endosome lumen	2.6917e-10	2.66209e-07	6	30238
GO-CC	cell leading edge	3.79701e-09	2.50349e-06	11	30238
GO-CC	endolysosome	8.03898e-09	3.13366e-06	5	30238
GO-CC	leading edge membrane	9.11281e-09	3.13366e-06	8	30238
GO-CC	ficolin-1-rich granule	9.50555e-09	3.13366e-06	8	30238
GO-CC	ficolin-1-rich granule lumen	1.3693e-08	3.86925e-06	7	30238
GO-CC	vacuolar lumen	1.61933e-07	3.55893e-05	7	30238
GO-CC	postsynapse	1.54702e-07	3.55893e-05	12	30238
GO-CC	apical plasma membrane	4.65891e-07	9.21532e-05	9	30238
GO-CC	lytic vacuole	1.48051e-06	0.000199519	11	30238
GO-CC	lysosome	1.48051e-06	0.000199519	11	30238
GO-CC	cell projection membrane	1.51303e-06	0.000199519	8	30238
GO-CC	Bcl-2 family protein complex	1.29059e-06	0.000199519	3	30238
GO-CC	neuronal cell body	1.41378e-06	0.000199519	9	30238
GO-CC	presynapse	1.73805e-06	0.000214866	10	30238
GO-CC	apical part of cell	2.69959e-06	0.000314105	9	30238
GO-CC	cell-cell junction	2.91555e-06	0.000320387	9	30238
GO-CC	cell body	3.99327e-06	0.00041572	9	30238
GO-CC	perinuclear region of cytoplasm	5.79214e-06	0.000572843	10	30238
GO-CC	glutamatergic synapse	6.376e-06	0.000600558	9	30238
GO-CC	neuron projection membrane	1.34226e-05	0.00120682	4	30238
GO-CC	extracellular matrix	1.56826e-05	0.00131129	8	30238
GO-CC	external encapsulating structure	1.59105e-05	0.00131129	8	30238
GO-CC	cation channel complex	1.74429e-05	0.00138008	6	30238
GO-CC	asymmetric synapse	1.88077e-05	0.00143083	7	30238
GO-CC	neuron to neuron synapse	3.41536e-05	0.00250206	7	30238
GO-CC	membrane raft	5.00585e-05	0.00353628	6	30238
GO-CC	membrane microdomain	5.19944e-05	0.00354638	6	30238
GO-CC	ruffle	6.85438e-05	0.00451932	5	30238
GO-CC	lysosomal lumen	7.49593e-05	0.00478289	4	30238
GO-CC	ruffle membrane	7.79509e-05	0.00481039	4	30238
GO-CC	dendrite	8.08807e-05	0.00481039	8	30238
GO-CC	dendritic tree	8.26863e-05	0.00481039	8	30238
GO-CC	secretory granule lumen	9.51654e-05	0.0053782	6	30238
GO-CC	cytoplasmic vesicle lumen	0.000103399	0.00561923	6	30238
GO-CC	vesicle lumen	0.000105112	0.00561923	6	30238
GO-CC	monoatomic ion channel complex	0.000183513	0.00955234	6	30238
GO-CC	intercalated disc	0.000197648	0.0100243	3	30238
GO-CC	transporter complex	0.000210759	0.010422	7	30238
GO-CC	side of membrane	0.000244197	0.011781	8	30238
GO-CC	tertiary granule lumen	0.000262438	0.0122986	3	30238
GO-CC	contractile muscle fiber	0.000267361	0.0122986	5	30238
GO-CC	mitochondrial membrane	0.000405068	0.0182097	8	30238
GO-CC	tertiary granule	0.00051847	0.0224273	4	30238
GO-CC	synaptic membrane	0.000521566	0.0224273	6	30238
GO-CC	main axon	0.00055724	0.0234515	3	30238
GO-CC	dendritic spine	0.000606567	0.0249956	4	30238
GO-CC	neuron spine	0.000619965	0.0250264	4	30238
GO-CC	cell-cell contact zone	0.000654132	0.0258775	3	30238
GO-CC	presynaptic membrane	0.000719705	0.0275788	4	30238
GO-CC	axon	0.000725025	0.0275788	7	30238
GO-CC	postsynaptic membrane	0.000777422	0.029014	5	30238
GO-CC	caveola	0.000818603	0.0299851	3	30238
GO-CC	transmembrane transporter complex	0.00104168	0.0374625	6	30238
GO-CC	azurophil granule lumen	0.00114706	0.0405157	3	30238
GO-CC	postsynaptic density	0.00117341	0.0407193	5	30238
GO-MF	endopeptidase activity	6.31585e-12	3.30508e-08	13	30238
GO-MF	peptidase activity	1.1381e-09	1.65031e-06	13	30238
GO-MF	channel activity	1.26146e-09	1.65031e-06	12	30238
GO-MF	passive transmembrane transporter activity	1.26146e-09	1.65031e-06	12	30238
GO-MF	serine-type peptidase activity	1.48904e-08	1.52577e-05	8	30238
GO-MF	serine hydrolase activity	1.88109e-08	1.52577e-05	8	30238
GO-MF	proteoglycan binding	2.04097e-08	1.52577e-05	5	30238
GO-MF	cysteine-type endopeptidase activity	5.17984e-08	3.38826e-05	6	30238
GO-MF	G protein-coupled adenosine receptor activity	1.0842e-07	6.30403e-05	3	30238
GO-MF	serine-type endopeptidase activity	1.61933e-07	7.89301e-05	7	30238
GO-MF	3',5'-cyclic-AMP phosphodiesterase activity	1.65915e-07	7.89301e-05	4	30238
GO-MF	3',5'-cyclic-GMP phosphodiesterase activity	2.00504e-07	8.71458e-05	4	30238
GO-MF	BH3 domain binding	2.16491e-07	8.71458e-05	3	30238
GO-MF	3',5'-cyclic-nucleotide phosphodiesterase activity	2.40198e-07	8.97825e-05	4	30238
GO-MF	cyclic-nucleotide phosphodiesterase activity	3.94703e-07	0.000137699	4	30238
GO-MF	fibronectin binding	6.13221e-07	0.000169795	4	30238
GO-MF	collagen binding	6.16494e-07	0.000169795	5	30238
GO-MF	BH domain binding	6.04221e-07	0.000169795	3	30238
GO-MF	dehydroascorbic acid transmembrane transporter activity	6.04221e-07	0.000169795	3	30238
GO-MF	metal ion transmembrane transporter activity	7.08777e-07	0.000185451	9	30238
GO-MF	monoatomic cation channel activity	9.05401e-07	0.000215362	8	30238
GO-MF	death domain binding	9.04871e-07	0.000215362	3	30238
GO-MF	protein phosphatase binding	1.14483e-06	0.000260474	6	30238
GO-MF	kinase binding	1.19995e-06	0.000261639	11	30238
GO-MF	prostaglandin receptor activity	1.29059e-06	0.000270146	3	30238
GO-MF	phosphoric diester hydrolase activity	1.58625e-06	0.000319264	5	30238
GO-MF	prostanoid receptor activity	1.7717e-06	0.000343382	3	30238
GO-MF	protein kinase binding	3.4616e-06	0.000646949	10	30238
GO-MF	cysteine-type peptidase activity	4.36891e-06	0.000788362	6	30238
GO-MF	icosanoid receptor activity	4.85419e-06	0.000846733	3	30238
GO-MF	metalloendopeptidase activity	5.04878e-06	0.000852267	5	30238
GO-MF	phosphatase binding	5.54273e-06	0.00090641	6	30238
GO-MF	MAP kinase activity	5.96477e-06	0.000945868	3	30238
GO-MF	monoatomic ion channel activity	6.82815e-06	0.00105093	8	30238
GO-MF	gated channel activity	7.15406e-06	0.00106963	7	30238
GO-MF	inorganic cation transmembrane transporter activity	9.3898e-06	0.00136491	9	30238
GO-MF	monoatomic cation transmembrane transporter activity	1.44058e-05	0.00203745	9	30238
GO-MF	protein domain specific binding	1.5124e-05	0.00208273	9	30238
GO-MF	hexose transmembrane transporter activity	1.62453e-05	0.00212529	3	30238
GO-MF	D-glucose transmembrane transporter activity	1.62453e-05	0.00212529	3	30238
GO-MF	cytokine binding	1.80884e-05	0.0023087	5	30238
GO-MF	monosaccharide transmembrane transporter activity	2.12822e-05	0.00265166	3	30238
GO-MF	sugar transmembrane transporter activity	2.72509e-05	0.00331637	3	30238
GO-MF	mitogen-activated protein kinase binding	3.06079e-05	0.00364026	3	30238
GO-MF	ephrin receptor binding	3.42257e-05	0.00398007	3	30238
GO-MF	inorganic molecular entity transmembrane transporter activity	3.74262e-05	0.00425763	9	30238
KEGG	Apoptosis	4.80235e-18	1.74805e-15	13	30238
KEGG	AGE-RAGE signaling pathway in diabetic complications	2.70982e-14	4.31845e-12	10	30238
KEGG	Diabetic cardiomyopathy	3.55916e-14	4.31845e-12	12	30238
KEGG	Fluid shear stress and atherosclerosis	8.72032e-13	7.93549e-11	10	30238
KEGG	Pathways in cancer	1.21684e-11	8.85862e-10	14	30238
KEGG	Neuroactive ligand-receptor interaction	3.71204e-11	2.25197e-09	12	30238
KEGG	Lipid and atherosclerosis	5.68726e-11	2.83119e-09	10	30238
KEGG	Inflammatory mediator regulation of TRP channels	6.22239e-11	2.83119e-09	8	30238
KEGG	TNF signaling pathway	2.7514e-10	1.11279e-08	8	30238
KEGG	Sphingolipid signaling pathway	3.36029e-10	1.22314e-08	8	30238
KEGG	Pathways of neurodegeneration - multiple diseases	7.80408e-10	2.58244e-08	12	30238
KEGG	Human immunodeficiency virus 1 infection	1.23959e-09	3.76008e-08	9	30238
KEGG	Endocrine resistance	2.67659e-09	7.49446e-08	7	30238
KEGG	Coronavirus disease - COVID-19	3.27964e-09	8.17606e-08	9	30238
KEGG	Hepatitis B	3.36926e-09	8.17606e-08	8	30238
KEGG	Insulin resistance	5.26342e-09	1.19639e-07	7	30238
KEGG	Shigellosis	5.58755e-09	1.19639e-07	9	30238
KEGG	Toxoplasmosis	6.36561e-09	1.28727e-07	7	30238
KEGG	Apoptosis - multiple species	9.51114e-09	1.82213e-07	5	30238
KEGG	Neurotrophin signaling pathway	1.03058e-08	1.8673e-07	7	30238
KEGG	NOD-like receptor signaling pathway	1.07729e-08	1.8673e-07	8	30238
KEGG	Relaxin signaling pathway	1.79804e-08	2.97494e-07	7	30238
KEGG	Proteoglycans in cancer	1.95441e-08	3.09306e-07	8	30238
KEGG	Human cytomegalovirus infection	4.32402e-08	6.29577e-07	8	30238
KEGG	cAMP signaling pathway	4.32402e-08	6.29577e-07	8	30238
KEGG	GnRH signaling pathway	6.74685e-08	9.44559e-07	6	30238
KEGG	Calcium signaling pathway	1.06229e-07	1.42265e-06	8	30238
KEGG	Autophagy - animal	1.09434e-07	1.42265e-06	7	30238
KEGG	Chagas disease	1.24354e-07	1.56085e-06	6	30238
KEGG	Tuberculosis	1.8131e-07	2.1999e-06	7	30238
KEGG	Leukocyte transendothelial migration	2.52229e-07	2.96165e-06	6	30238
KEGG	Kaposi sarcoma-associated herpesvirus infection	2.99663e-07	3.40867e-06	7	30238
KEGG	Fc epsilon RI signaling pathway	4.97775e-07	5.49061e-06	5	30238
KEGG	Prolactin signaling pathway	5.74679e-07	5.97666e-06	5	30238
KEGG	Epithelial cell signaling in Helicobacter pylori infection	5.74679e-07	5.97666e-06	5	30238
KEGG	Human T-cell leukemia virus 1 infection	7.36254e-07	7.44434e-06	7	30238
KEGG	Chemical carcinogenesis - reactive oxygen species	8.04857e-07	7.91805e-06	7	30238
KEGG	Osteoclast differentiation	8.65708e-07	8.29258e-06	6	30238
KEGG	Non-alcoholic fatty liver disease	1.4936e-06	1.35918e-05	6	30238
KEGG	Efferocytosis	1.4936e-06	1.35918e-05	6	30238
KEGG	Salmonella infection	1.57307e-06	1.39658e-05	7	30238
KEGG	Morphine addiction	1.98263e-06	1.71828e-05	5	30238
KEGG	IL-17 signaling pathway	2.4531e-06	2.07658e-05	5	30238
KEGG	Type II diabetes mellitus	3.87795e-06	3.20812e-05	4	30238
KEGG	C-type lectin receptor signaling pathway	4.01792e-06	3.25005e-05	5	30238
KEGG	Toll-like receptor signaling pathway	4.82766e-06	3.82014e-05	5	30238
KEGG	Neuroactive ligand signaling	5.87298e-06	4.54843e-05	6	30238
KEGG	Parathyroid hormone synthesis, secretion and action	6.27641e-06	4.75961e-05	5	30238
KEGG	Pathogenic Escherichia coli infection	6.58146e-06	4.88908e-05	6	30238
KEGG	Epstein-Barr virus infection	6.769e-06	4.92783e-05	6	30238
KEGG	MicroRNAs in cancer	7.45388e-06	5.32002e-05	7	30238
KEGG	Growth hormone synthesis, secretion and action	8.3748e-06	5.79042e-05	5	30238
KEGG	Rap1 signaling pathway	8.4311e-06	5.79042e-05	6	30238
KEGG	VEGF signaling pathway	1.03714e-05	6.99111e-05	4	30238
KEGG	Vascular smooth muscle contraction	1.32109e-05	8.7432e-05	5	30238
KEGG	Measles	1.57729e-05	0.000100725	5	30238
KEGG	Estrogen signaling pathway	1.57729e-05	0.000100725	5	30238
KEGG	Renin secretion	1.81093e-05	0.000113487	4	30238
KEGG	Renin-angiotensin system	1.8652e-05	0.000113487	3	30238
KEGG	Alcoholic liver disease	1.87066e-05	0.000113487	5	30238
KEGG	Amyotrophic lateral sclerosis	2.01601e-05	0.0001203	7	30238
KEGG	Platinum drug resistance	2.52041e-05	0.000147972	4	30238
KEGG	Adrenergic signaling in cardiomyocytes	2.58382e-05	0.000149287	5	30238
KEGG	Alzheimer disease	2.81865e-05	0.000158722	7	30238
KEGG	Cellular senescence	2.83433e-05	0.000158722	5	30238
KEGG	Pertussis	2.94294e-05	0.000162308	4	30238
KEGG	Necroptosis	3.01153e-05	0.000163612	5	30238
KEGG	EGFR tyrosine kinase inhibitor resistance	3.25204e-05	0.00017408	4	30238
KEGG	Prion disease	3.88359e-05	0.000204874	6	30238
KEGG	ErbB signaling pathway	4.32242e-05	0.0002216	4	30238
KEGG	Insulin secretion	4.32242e-05	0.0002216	4	30238
KEGG	Colorectal cancer	4.52309e-05	0.000228667	4	30238
KEGG	Herpes simplex virus 1 infection	5.73296e-05	0.000285863	5	30238
KEGG	Small cell lung cancer	5.87319e-05	0.000287548	4	30238
KEGG	MAPK signaling pathway	5.92476e-05	0.000287548	6	30238
KEGG	Axon guidance	6.0377e-05	0.000289174	5	30238
KEGG	Neutrophil extracellular trap formation	8.13791e-05	0.000384701	5	30238
KEGG	Transcriptional misregulation in cancer	9.16253e-05	0.000427585	5	30238
KEGG	NF-kappa B signaling pathway	9.42289e-05	0.000434169	4	30238
KEGG	Prostate cancer	9.77591e-05	0.000444804	4	30238
KEGG	HIF-1 signaling pathway	0.000112846	0.000507112	4	30238
KEGG	Progesterone-mediated oocyte maturation	0.000116868	0.000518778	4	30238
KEGG	Serotonergic synapse	0.000133998	0.000587652	4	30238
KEGG	T cell receptor signaling pathway	0.000168246	0.000729067	4	30238
KEGG	Ras signaling pathway	0.000201623	0.000856203	5	30238
KEGG	Purine metabolism	0.00020229	0.000856203	4	30238
KEGG	Dopaminergic synapse	0.000227578	0.000952166	4	30238
KEGG	FoxO signaling pathway	0.00023424	0.000958014	4	30238
KEGG	Lysosome	0.00023424	0.000958014	4	30238
KEGG	Yersinia infection	0.000269671	0.00109067	4	30238
KEGG	Spinocerebellar ataxia	0.000317087	0.00126835	4	30238
KEGG	Retrograde endocannabinoid signaling	0.000360939	0.00141271	4	30238
KEGG	Phospholipase D signaling pathway	0.000360939	0.00141271	4	30238
KEGG	Cushing syndrome	0.000419099	0.00162289	4	30238
KEGG	GnRH secretion	0.000429985	0.00164752	3	30238
KEGG	Hepatitis C	0.000461407	0.0017495	4	30238
KEGG	Adipocytokine signaling pathway	0.000534552	0.00200595	3	30238
KEGG	cGMP-PKG signaling pathway	0.000542643	0.00201553	4	30238
KEGG	Central carbon metabolism in cancer	0.00055724	0.00204884	3	30238
KEGG	JAK-STAT signaling pathway	0.000567606	0.00206609	4	30238
KEGG	RIG-I-like receptor signaling pathway	0.000580536	0.00209223	3	30238
KEGG	Hepatocellular carcinoma	0.000593375	0.00211754	4	30238
KEGG	Protein processing in endoplasmic reticulum	0.000606567	0.0021436	4	30238
KEGG	Influenza A	0.000633573	0.0022175	4	30238
KEGG	p53 signaling pathway	0.000654132	0.00226766	3	30238
KEGG	Pancreatic cancer	0.000706354	0.00240292	3	30238
KEGG	Chronic myeloid leukemia	0.000706354	0.00240292	3	30238
KEGG	Antigen processing and presentation	0.000818603	0.00275899	3	30238
KEGG	PD-L1 expression and PD-1 checkpoint pathway in cancer	0.00111102	0.0037102	3	30238
KEGG	Focal adhesion	0.00114804	0.00379896	4	30238
KEGG	Th1 and Th2 cell differentiation	0.00122133	0.00400507	3	30238
KEGG	PI3K-Akt signaling pathway	0.00134464	0.00437009	5	30238
KEGG	Circadian entrainment	0.00137881	0.00444148	3	30238
KEGG	Aldosterone synthesis and secretion	0.00142008	0.00453428	3	30238
KEGG	Fc gamma R-mediated phagocytosis	0.00146211	0.00456412	3	30238
KEGG	Choline metabolism in cancer	0.00146211	0.00456412	3	30238
KEGG	Chemical carcinogenesis - receptor activation	0.00146704	0.00456412	4	30238
