# Supplementary material for: Network Toxicology Reveals the Mechanisms of the Plasticizer Metabolite MECPP in Metabolic Diseases
Source: Int J Mol Sci. 2026 Apr 16;27(8):3550. doi: 10.3390/ijms27083550 (PMC13117022; doi:10.3390/ijms27083550)
Supplement: Supplementary file 1 [file ijms-27-03550-s001.zip › Table S5.xlsx]

## Sheet: Sheet1
Category	Pathway Name	p-value	FDR	Gene Count	Background Genes
GO-BP	response to bacterium	9.79409e-13	1.44277e-08	13	30238
GO-BP	cellular response to abiotic stimulus	3.93412e-12	1.49116e-08	10	30238
GO-BP	cellular response to environmental stimulus	3.93412e-12	1.49116e-08	10	30238
GO-BP	positive regulation of response to external stimulus	4.04905e-12	1.49116e-08	12	30238
GO-BP	response to UV	1.07385e-11	3.16376e-08	8	30238
GO-BP	positive regulation of apoptotic process	2.54123e-11	6.23915e-08	11	30238
GO-BP	positive regulation of programmed cell death	3.61237e-11	7.60198e-08	11	30238
GO-BP	regulation of inflammatory response	7.86953e-11	1.44908e-07	10	30238
GO-BP	response to lipopolysaccharide	1.14318e-10	1.87114e-07	9	30238
GO-BP	response to light stimulus	1.27099e-10	1.87229e-07	9	30238
GO-BP	collagen metabolic process	1.59098e-10	2.13061e-07	6	30238
GO-BP	response to mechanical stimulus	1.82477e-10	2.24006e-07	8	30238
GO-BP	response to molecule of bacterial origin	2.17155e-10	2.43662e-07	9	30238
GO-BP	positive regulation of defense response	2.3157e-10	2.43662e-07	10	30238
GO-BP	collagen catabolic process	1.12132e-09	1.04539e-06	5	30238
GO-BP	positive regulation of cell migration	1.13545e-09	1.04539e-06	10	30238
GO-BP	positive regulation of smooth muscle cell proliferation	1.49272e-09	1.29349e-06	6	30238
GO-BP	inflammatory response	1.7785e-09	1.36965e-06	10	30238
GO-BP	response to radiation	1.89581e-09	1.36965e-06	9	30238
GO-BP	extracellular matrix disassembly	2.04258e-09	1.36965e-06	5	30238
GO-BP	response to wounding	2.0455e-09	1.36965e-06	9	30238
GO-BP	positive regulation of cell motility	1.75183e-09	1.36965e-06	10	30238
GO-BP	positive regulation of locomotion	2.25727e-09	1.44574e-06	10	30238
GO-BP	positive regulation of MAPK cascade	2.60628e-09	1.59971e-06	9	30238
GO-BP	regulation of MAPK cascade	3.82834e-09	2.25581e-06	10	30238
GO-BP	circulatory system process	7.69622e-09	4.3605e-06	9	30238
GO-BP	response to peptide hormone	1.59591e-08	8.29985e-06	8	30238
GO-BP	regulation of phosphate metabolic process	1.63443e-08	8.29985e-06	9	30238
GO-BP	regulation of phosphorus metabolic process	1.65858e-08	8.29985e-06	9	30238
GO-BP	regulation of apoptotic signaling pathway	1.69028e-08	8.29985e-06	8	30238
GO-BP	cellular response to lipid	1.75833e-08	8.35546e-06	9	30238
GO-BP	positive regulation of reactive oxygen species metabolic process	1.90039e-08	8.74834e-06	5	30238
GO-BP	response to xenobiotic stimulus	2.45187e-08	1.0945e-05	8	30238
GO-BP	cellular response to nitrogen compound	2.92069e-08	1.26543e-05	9	30238
GO-BP	cell surface receptor protein tyrosine kinase signaling pathway	3.93854e-08	1.65768e-05	8	30238
GO-BP	cellular response to chemical stress	4.46756e-08	1.77869e-05	7	30238
GO-BP	regulation of smooth muscle cell proliferation	4.39327e-08	1.77869e-05	6	30238
GO-BP	response to hypoxia	5.11872e-08	1.98431e-05	7	30238
GO-BP	positive regulation of inflammatory response	5.56855e-08	2.10334e-05	6	30238
GO-BP	response to reactive oxygen species	5.75583e-08	2.11973e-05	6	30238
GO-BP	female pregnancy	5.94826e-08	2.13717e-05	6	30238
GO-BP	cellular component disassembly	6.80941e-08	2.33278e-05	7	30238
GO-BP	response to decreased oxygen levels	6.80941e-08	2.33278e-05	7	30238
GO-BP	cellular response to angiotensin	8.62648e-08	2.88811e-05	4	30238
GO-BP	multi-organism reproductive process	1.10659e-07	3.62249e-05	6	30238
GO-BP	response to oxygen levels	1.18668e-07	3.64188e-05	7	30238
GO-BP	defense response to bacterium	1.14067e-07	3.64188e-05	7	30238
GO-BP	positive regulation of protein localization	1.16809e-07	3.64188e-05	8	30238
GO-BP	multi-multicellular organism process	1.47397e-07	4.43124e-05	6	30238
GO-BP	cellular response to hormone stimulus	2.04991e-07	6.03945e-05	8	30238
GO-BP	response to angiotensin	2.16594e-07	6.25617e-05	4	30238
GO-BP	regulation of system process	3.15996e-07	8.95181e-05	8	30238
GO-BP	regulation of neuron apoptotic process	5.49202e-07	0.000152647	6	30238
GO-BP	axon development	6.32452e-07	0.000172531	7	30238
GO-BP	extracellular matrix organization	6.53719e-07	0.00017509	6	30238
GO-BP	extracellular structure organization	6.67858e-07	0.000175682	6	30238
GO-BP	blood circulation	6.81966e-07	0.000176246	7	30238
GO-BP	external encapsulating structure organization	6.96889e-07	0.000176998	6	30238
GO-BP	response to amyloid-beta	7.48729e-07	0.000186941	4	30238
GO-BP	enzyme-linked receptor protein signaling pathway	8.26624e-07	0.000193286	8	30238
GO-BP	vascular process in circulatory system	8.23566e-07	0.000193286	6	30238
GO-BP	regulation of reactive oxygen species metabolic process	8.0885e-07	0.000193286	5	30238
GO-BP	response to steroid hormone	7.90257e-07	0.000193286	6	30238
GO-BP	import into cell	1.16852e-06	0.00026896	8	30238
GO-BP	phagocytosis	1.21908e-06	0.00027628	5	30238
GO-BP	cell morphogenesis	1.51373e-06	0.00033786	8	30238
GO-BP	positive regulation of phosphorus metabolic process	1.68001e-06	0.000363945	6	30238
GO-BP	positive regulation of phosphate metabolic process	1.68001e-06	0.000363945	6	30238
GO-BP	positive regulation of immune response	1.7426e-06	0.000372032	8	30238
GO-BP	regulation of anatomical structure size	1.79859e-06	0.0003785	7	30238
GO-BP	regulation of mitochondrial membrane potential	2.01822e-06	0.000418737	4	30238
GO-BP	regulation of ATP metabolic process	2.12411e-06	0.000428958	4	30238
GO-BP	positive regulation of establishment of protein localization	2.15147e-06	0.000428958	6	30238
GO-BP	regulation of mitochondrial depolarization	2.15484e-06	0.000428958	3	30238
GO-BP	positive regulation of cytokine production	2.25623e-06	0.000439091	7	30238
GO-BP	apoptotic signaling pathway	2.26535e-06	0.000439091	6	30238
GO-BP	response to metal ion	2.91116e-06	0.000527991	6	30238
GO-BP	regulation of intrinsic apoptotic signaling pathway	2.93906e-06	0.000527991	5	30238
GO-BP	chemotaxis	2.81727e-06	0.000527991	6	30238
GO-BP	taxis	2.91116e-06	0.000527991	6	30238
GO-BP	membrane protein ectodomain proteolysis	2.82758e-06	0.000527991	3	30238
GO-BP	regulation of establishment of protein localization	2.84129e-06	0.000527991	7	30238
GO-BP	regulation of nucleotide metabolic process	3.42358e-06	0.000586427	4	30238
GO-BP	regulation of purine nucleotide metabolic process	3.42358e-06	0.000586427	4	30238
GO-BP	regulation of smooth muscle cell migration	3.42358e-06	0.000586427	4	30238
GO-BP	protein processing	3.40826e-06	0.000586427	5	30238
GO-BP	axon regeneration	3.62651e-06	0.000614047	3	30238
GO-BP	cellular response to UV	3.90826e-06	0.000654233	4	30238
GO-BP	cellular response to lipopolysaccharide	4.12332e-06	0.000682479	5	30238
GO-BP	locomotion	4.25131e-06	0.000695846	6	30238
GO-BP	neutrophil mediated immunity	4.56215e-06	0.000738517	3	30238
GO-BP	response to oxidative stress	5.01433e-06	0.000802893	6	30238
GO-BP	positive regulation of epithelial cell proliferation	5.53147e-06	0.000876172	5	30238
GO-BP	regulation of response to biotic stimulus	5.76524e-06	0.000903487	7	30238
GO-BP	cellular response to molecule of bacterial origin	6.16373e-06	0.000936061	5	30238
GO-BP	regulation of growth	6.07766e-06	0.000936061	7	30238
GO-BP	response to hydrogen peroxide	6.12861e-06	0.000936061	4	30238
GO-BP	positive regulation of amide metabolic process	6.24484e-06	0.000938702	3	30238
GO-BP	negative regulation of cytokine production	6.50092e-06	0.000967324	6	30238
GO-BP	immune response-activating signaling pathway	6.68611e-06	0.00098493	6	30238
GO-BP	neuron projection regeneration	6.8854e-06	0.00100425	3	30238
GO-BP	MAPK cascade	6.99577e-06	0.00101034	5	30238
GO-BP	gonad development	7.1426e-06	0.00102153	5	30238
GO-BP	development of primary sexual characteristics	7.91337e-06	0.00112088	5	30238
GO-BP	regulation of systemic arterial blood pressure	8.54592e-06	0.00118764	4	30238
GO-BP	positive regulation of catabolic process	8.51432e-06	0.00118764	7	30238
GO-BP	negative regulation of apoptotic signaling pathway	8.92268e-06	0.00122841	5	30238
GO-BP	cellular response to light stimulus	9.82004e-06	0.00133943	4	30238
GO-BP	cellular response to biotic stimulus	1.04222e-05	0.00140852	5	30238
GO-BP	multicellular organismal-level homeostasis	1.06542e-05	0.00142679	7	30238
GO-BP	mononuclear cell proliferation	1.16035e-05	0.00153651	4	30238
GO-BP	regulation of monoatomic ion transport	1.16821e-05	0.00153651	6	30238
GO-BP	regulation of transmembrane transport	1.18302e-05	0.00154222	6	30238
GO-BP	positive regulation of ATP metabolic process	1.26164e-05	0.00160217	3	30238
GO-BP	membrane protein proteolysis	1.26164e-05	0.00160217	3	30238
GO-BP	positive regulation of protein transport	1.2566e-05	0.00160217	5	30238
GO-BP	regulation of protein transport	1.30705e-05	0.00164566	6	30238
GO-BP	tube morphogenesis	1.38451e-05	0.00172841	7	30238
GO-BP	regulation of ossification	1.44876e-05	0.00177887	4	30238
GO-BP	cellular homeostasis	1.44908e-05	0.00177887	7	30238
GO-BP	activation of immune response	1.53093e-05	0.00184853	6	30238
GO-BP	immune response-regulating signaling pathway	1.53093e-05	0.00184853	6	30238
GO-BP	regulation of blood circulation	1.58517e-05	0.00185512	5	30238
GO-BP	positive regulation of nucleotide metabolic process	1.58104e-05	0.00185512	3	30238
GO-BP	positive regulation of purine nucleotide metabolic process	1.58104e-05	0.00185512	3	30238
GO-BP	regulation of membrane potential	1.58676e-05	0.00185512	6	30238
GO-BP	hemopoiesis	1.59997e-05	0.00185584	7	30238
GO-BP	defense response to Gram-positive bacterium	1.63552e-05	0.00188225	4	30238
GO-BP	response to glucocorticoid	1.68485e-05	0.00192399	4	30238
GO-BP	cellular response to peptide hormone stimulus	1.69867e-05	0.00192486	5	30238
GO-BP	neuron projection development	1.77922e-05	0.00200074	7	30238
GO-BP	regulation of mRNA stability	1.81842e-05	0.00202932	5	30238
GO-BP	regulation of cell junction assembly	1.84936e-05	0.00204834	5	30238
GO-BP	positive regulation of mitotic cell cycle	1.94811e-05	0.00208115	4	30238
GO-BP	renal system process	1.94811e-05	0.00208115	4	30238
GO-BP	immune effector process	1.91304e-05	0.00208115	6	30238
GO-BP	pyroptotic inflammatory response	1.94962e-05	0.00208115	3	30238
GO-BP	response to fluid shear stress	1.94962e-05	0.00208115	3	30238
GO-BP	sex differentiation	1.97724e-05	0.00209545	5	30238
GO-BP	leukocyte proliferation	2.06144e-05	0.00216908	4	30238
GO-BP	T cell homeostasis	2.08399e-05	0.00217725	3	30238
GO-BP	regulation of generation of precursor metabolites and energy	2.11989e-05	0.00219916	4	30238
GO-BP	cellular response to lipoprotein particle stimulus	2.22431e-05	0.00229135	3	30238
GO-BP	regulation of RNA stability	2.36471e-05	0.00240363	5	30238
GO-BP	positive regulation of lipid metabolic process	2.36594e-05	0.00240363	4	30238
GO-BP	positive regulation of molecular function	2.39503e-05	0.00241652	6	30238
GO-BP	regulation of ERK1 and ERK2 cascade	2.47999e-05	0.00248522	5	30238
GO-BP	endocytosis	2.50225e-05	0.00249059	6	30238
GO-BP	response to nicotine	2.52333e-05	0.00249471	3	30238
GO-BP	regulation of mRNA catabolic process	2.55924e-05	0.00250129	5	30238
GO-BP	cell activation	2.56395e-05	0.00250129	7	30238
GO-BP	leukocyte mediated immunity	2.5996e-05	0.00251939	5	30238
GO-BP	regulation of innate immune response	2.6417e-05	0.00252694	6	30238
GO-BP	reproductive structure development	2.64045e-05	0.00252694	5	30238
GO-BP	regulation of cell-cell adhesion	2.75772e-05	0.0026209	6	30238
GO-BP	cellular response to osmotic stress	2.84765e-05	0.00267622	3	30238
GO-BP	reproductive system development	2.85227e-05	0.00267622	5	30238
GO-BP	response to corticosteroid	2.99555e-05	0.00279288	4	30238
GO-BP	leukocyte apoptotic process	3.0196e-05	0.00279759	3	30238
GO-BP	response to nutrient levels	3.19656e-05	0.00290822	6	30238
GO-BP	positive regulation of vascular associated smooth muscle cell proliferation	3.19824e-05	0.00290822	3	30238
GO-BP	regulation of membrane depolarization	3.19824e-05	0.00290822	3	30238
GO-BP	regulation of synapse organization	3.3154e-05	0.002978	5	30238
GO-BP	regulation of protein localization to nucleus	3.31157e-05	0.002978	4	30238
GO-BP	regulation of tube diameter	3.65136e-05	0.00322055	4	30238
GO-BP	blood vessel diameter maintenance	3.65136e-05	0.00322055	4	30238
GO-BP	regulation of synapse structure or activity	3.67289e-05	0.00322055	5	30238
GO-BP	positive regulation of cytosolic calcium ion concentration	3.65136e-05	0.00322055	4	30238
GO-BP	regulation of tube size	3.74015e-05	0.00326013	4	30238
GO-BP	regulation of developmental growth	3.83495e-05	0.0033231	5	30238
GO-BP	response to axon injury	3.98207e-05	0.0034304	3	30238
GO-BP	regulation of extrinsic apoptotic signaling pathway	4.1112e-05	0.0035007	4	30238
GO-BP	regulation of G protein-coupled receptor signaling pathway	4.1112e-05	0.0035007	4	30238
GO-BP	positive regulation of small molecule metabolic process	4.20803e-05	0.00356255	4	30238
GO-BP	secretion	4.63233e-05	0.00389937	6	30238
GO-BP	protein maturation	4.90747e-05	0.0041075	6	30238
GO-BP	calcium-mediated signaling	5.04382e-05	0.00419777	4	30238
GO-BP	lipid transport	5.19987e-05	0.00430333	5	30238
GO-BP	lipid localization	5.26978e-05	0.00433683	5	30238
GO-BP	peptide metabolic process	5.37873e-05	0.00435979	3	30238
GO-BP	cellular response to radiation	5.38647e-05	0.00435979	4	30238
GO-BP	intrinsic apoptotic signaling pathway	5.38647e-05	0.00435979	4	30238
GO-BP	intracellular chemical homeostasis	5.49713e-05	0.00440099	6	30238
GO-BP	regulation of lipid metabolic process	5.48391e-05	0.00440099	5	30238
GO-BP	cellular senescence	5.63878e-05	0.00449	3	30238
GO-BP	regulation of small molecule metabolic process	5.70471e-05	0.00451807	5	30238
GO-BP	regulation of lipid localization	5.86942e-05	0.00462366	4	30238
GO-BP	regulation of vasoconstriction	6.46804e-05	0.00506812	3	30238
GO-BP	regulation of multicellular organism growth	6.7612e-05	0.0052698	3	30238
GO-BP	positive regulation of transmembrane transport	6.92917e-05	0.00537229	4	30238
GO-BP	regulation of autophagy	7.00105e-05	0.00539961	5	30238
GO-BP	positive regulation of neuron apoptotic process	7.06293e-05	0.00541896	3	30238
GO-BP	viral life cycle	7.21453e-05	0.0055066	4	30238
GO-BP	positive regulation of monoatomic ion transport	7.36038e-05	0.00558896	4	30238
GO-BP	antibacterial humoral response	8.02062e-05	0.00605906	3	30238
GO-BP	regulation of macroautophagy	8.1221e-05	0.00607343	4	30238
GO-BP	negative regulation of catabolic process	8.1142e-05	0.00607343	5	30238
GO-BP	positive regulation of response to biotic stimulus	8.31227e-05	0.0061224	5	30238
GO-BP	intracellular calcium ion homeostasis	8.28106e-05	0.0061224	4	30238
GO-BP	biological process involved in symbiotic interaction	8.28106e-05	0.0061224	4	30238
GO-BP	myeloid leukocyte mediated immunity	8.35773e-05	0.00612526	3	30238
GO-BP	positive regulation of ERK1 and ERK2 cascade	8.44229e-05	0.0061566	4	30238
GO-BP	regulation of blood pressure	8.77158e-05	0.00636523	4	30238
GO-BP	regulation of miRNA transcription	9.05946e-05	0.00654191	3	30238
GO-BP	cellular response to mechanical stimulus	9.42429e-05	0.00671502	3	30238
GO-BP	regulation of plasma membrane bounded cell projection organization	9.43595e-05	0.00671502	6	30238
GO-BP	lymphocyte homeostasis	9.42429e-05	0.00671502	3	30238
GO-BP	negative regulation of inflammatory response	9.99799e-05	0.0070509	4	30238
GO-BP	behavior	0.000100037	0.0070509	6	30238
GO-BP	response to osmotic stress	0.000101825	0.0071089	3	30238
GO-BP	cellular response to external stimulus	0.000101825	0.0071089	3	30238
GO-BP	regulation of cell activation	0.000103401	0.0071849	6	30238
GO-BP	regulation of chemotaxis	0.000107523	0.00743626	4	30238
GO-BP	regulation of cell projection organization	0.000110401	0.00759959	6	30238
GO-BP	regulation of epithelial cell proliferation	0.000111168	0.00761683	5	30238
GO-BP	cell chemotaxis	0.000115472	0.00787506	4	30238
GO-BP	regulation of mRNA metabolic process	0.000120191	0.00815913	5	30238
GO-BP	gland development	0.000131181	0.00886431	5	30238
GO-BP	intracellular monoatomic cation homeostasis	0.000134045	0.0090165	5	30238
GO-BP	response to insulin	0.000137202	0.00918692	4	30238
GO-BP	calcium ion homeostasis	0.00014188	0.00945717	4	30238
GO-BP	response to ketone	0.000144262	0.00957262	4	30238
GO-BP	leukocyte differentiation	0.000145985	0.00964352	5	30238
GO-BP	intracellular monoatomic ion homeostasis	0.000147533	0.00970227	5	30238
GO-BP	regulation of leukocyte migration	0.000149112	0.00976256	4	30238
GO-BP	regulation of miRNA metabolic process	0.000150682	0.00982164	3	30238
GO-BP	inorganic ion homeostasis	0.000153851	0.00998408	5	30238
GO-BP	energy homeostasis	0.000155754	0.0100193	3	30238
GO-BP	regulation of amide metabolic process	0.000155754	0.0100193	3	30238
GO-BP	positive regulation of cell development	0.000162039	0.0103782	5	30238
GO-BP	phosphatidylinositol 3-kinase/protein kinase B signal transduction	0.000166229	0.0106005	3	30238
GO-BP	regulation of calcium ion transport	0.000167022	0.0106052	4	30238
GO-BP	regulation of vascular associated smooth muscle cell proliferation	0.000182784	0.0115068	3	30238
GO-BP	fatty acid transport	0.000182784	0.0115068	3	30238
GO-BP	negative regulation of cellular component organization	0.000186454	0.0116879	6	30238
GO-BP	positive regulation of leukocyte chemotaxis	0.000194394	0.012032	3	30238
GO-BP	female gonad development	0.000194394	0.012032	3	30238
GO-BP	regulation of leukocyte apoptotic process	0.000194394	0.012032	3	30238
GO-BP	regulation of cytokine production involved in inflammatory response	0.000200374	0.0122478	3	30238
GO-BP	positive regulation of mononuclear cell migration	0.000200374	0.0122478	3	30238
GO-BP	cell population proliferation	0.00019904	0.0122478	6	30238
GO-BP	positive regulation of protein localization to nucleus	0.000212689	0.0129468	3	30238
GO-BP	development of primary female sexual characteristics	0.000219027	0.0132777	3	30238
GO-BP	positive regulation of calcium ion transport	0.000225485	0.0136132	3	30238
GO-BP	negative regulation of extrinsic apoptotic signaling pathway	0.000232066	0.0139533	3	30238
GO-BP	morphogenesis of an epithelium	0.000233484	0.0139815	5	30238
GO-BP	regulation of chemokine production	0.00023877	0.0142401	3	30238
GO-BP	leukocyte homeostasis	0.000245598	0.0145883	3	30238
GO-BP	defense response to Gram-negative bacterium	0.000259631	0.0153599	3	30238
GO-BP	negative regulation of autophagy	0.000266837	0.0156605	3	30238
GO-BP	gland morphogenesis	0.000266837	0.0156605	3	30238
GO-BP	negative regulation of cell population proliferation	0.000268777	0.0157117	6	30238
GO-BP	cellular response to growth factor stimulus	0.000280952	0.0162697	5	30238
GO-BP	positive regulation of endothelial cell proliferation	0.000281636	0.0162697	3	30238
GO-BP	viral process	0.000280676	0.0162697	4	30238
GO-BP	response to interleukin-1	0.00028923	0.0165784	3	30238
GO-BP	positive regulation of myeloid cell differentiation	0.00028923	0.0165784	3	30238
GO-BP	humoral immune response	0.000296488	0.0169285	4	30238
GO-BP	monoatomic cation homeostasis	0.000299191	0.0170169	5	30238
GO-BP	response to estradiol	0.000304813	0.01727	3	30238
GO-BP	learning or memory	0.00031714	0.0178996	4	30238
GO-BP	negative regulation of intrinsic apoptotic signaling pathway	0.000320928	0.0180442	3	30238
GO-BP	female sex differentiation	0.000329187	0.0183945	3	30238
GO-BP	monoatomic ion homeostasis	0.000329655	0.0183945	5	30238
GO-BP	regulation of mitotic cell cycle	0.000332537	0.0184853	5	30238
GO-BP	regulation of monoatomic cation transmembrane transport	0.00033439	0.0185184	4	30238
GO-BP	lymphocyte proliferation	0.000337583	0.0185557	3	30238
GO-BP	extrinsic apoptotic signaling pathway	0.000337583	0.0185557	3	30238
GO-BP	positive regulation of cellular component biogenesis	0.000353251	0.0193447	5	30238
GO-BP	symbiont entry into host	0.000363594	0.0197642	3	30238
GO-BP	symbiont entry into host cell	0.000363594	0.0197642	3	30238
GO-BP	response to growth factor	0.000371772	0.0201345	5	30238
GO-BP	immune response-regulating cell surface receptor signaling pathway	0.000415286	0.0223269	4	30238
GO-BP	carboxylic acid transport	0.000415286	0.0223269	4	30238
GO-BP	regulation of leukocyte chemotaxis	0.000419418	0.0224403	3	30238
GO-BP	organic acid transport	0.000420442	0.0224403	4	30238
GO-BP	antimicrobial humoral immune response mediated by antimicrobial peptide	0.000429225	0.0228264	3	30238
GO-BP	regulation of vesicle-mediated transport	0.000442454	0.0234453	5	30238
GO-BP	regulation of phosphatidylinositol 3-kinase/protein kinase B signal transduction	0.000446912	0.0235967	4	30238
GO-BP	regulation of catalytic activity	0.000456995	0.0239801	5	30238
GO-BP	negative regulation of defense response	0.000457827	0.0239801	4	30238
GO-BP	response to amino acid	0.000459529	0.0239801	3	30238
GO-BP	regulation of hormone levels	0.000460686	0.0239801	5	30238
GO-BP	cellular response to reactive oxygen species	0.000480475	0.0249221	3	30238
GO-BP	positive regulation of catalytic activity	0.000485945	0.0250295	4	30238
GO-BP	regulation of monoatomic ion transmembrane transport	0.000485945	0.0250295	4	30238
GO-BP	positive regulation of endothelial cell migration	0.000524186	0.0269052	3	30238
GO-BP	negative regulation of cell adhesion	0.000533467	0.0272865	4	30238
GO-BP	myeloid cell differentiation	0.000545847	0.0276884	4	30238
GO-BP	regulation of secretion by cell	0.000543541	0.0276884	5	30238
GO-BP	phospholipase C-activating G protein-coupled receptor signaling pathway	0.000546965	0.0276884	3	30238
GO-BP	cognition	0.000577691	0.0291437	4	30238
GO-BP	cellular response to hypoxia	0.000594404	0.0298845	3	30238
GO-BP	cell recognition	0.000619079	0.0309141	3	30238
GO-BP	response to acid chemical	0.000619079	0.0309141	3	30238
GO-BP	wound healing	0.000631361	0.0311203	4	30238
GO-BP	positive regulation of chemotaxis	0.000631658	0.0311203	3	30238
GO-BP	protein phosphorylation	0.000631361	0.0311203	4	30238
GO-BP	response to ionizing radiation	0.000631658	0.0311203	3	30238
GO-BP	tissue morphogenesis	0.000637176	0.0312874	5	30238
GO-BP	positive regulation of cell cycle	0.000695875	0.0337751	4	30238
GO-BP	regulation of mononuclear cell migration	0.000697007	0.0337751	3	30238
GO-BP	male gonad development	0.000697007	0.0337751	3	30238
GO-BP	cellular response to decreased oxygen levels	0.000697007	0.0337751	3	30238
GO-BP	angiogenesis	0.000710824	0.0342194	4	30238
GO-BP	development of primary male sexual characteristics	0.000710574	0.0342194	3	30238
GO-BP	positive regulation of leukocyte migration	0.000724308	0.0346421	3	30238
GO-BP	regulation of intracellular protein transport	0.000724308	0.0346421	3	30238
GO-BP	regeneration	0.00073821	0.0350792	3	30238
GO-BP	monocarboxylic acid transport	0.00073821	0.0350792	3	30238
GO-BP	regulation of Wnt signaling pathway	0.00074919	0.0353728	4	30238
GO-BP	positive regulation of innate immune response	0.00074919	0.0353728	4	30238
GO-BP	positive regulation of apoptotic signaling pathway	0.000752281	0.0354053	3	30238
GO-BP	regulation of lipid transport	0.000766522	0.0359606	3	30238
GO-BP	regulation of secretion	0.00080821	0.037796	5	30238
GO-BP	regulation of protein modification process	0.000831066	0.0387419	5	30238
GO-BP	biological process involved in interaction with host	0.000840307	0.0390491	3	30238
GO-BP	leukocyte activation	0.000848523	0.0393069	5	30238
GO-BP	mononuclear cell differentiation	0.000890633	0.0411283	4	30238
GO-BP	regulation of metal ion transport	0.000917419	0.0422328	4	30238
GO-BP	cellular response to oxygen levels	0.00093463	0.0428911	3	30238
GO-BP	myeloid leukocyte differentiation	0.0009675	0.0441246	3	30238
GO-BP	metal ion transport	0.000965543	0.0441246	5	30238
GO-BP	axonogenesis	0.000972691	0.0442244	4	30238
GO-BP	phosphorylation	0.000991626	0.0449466	4	30238
GO-BP	antimicrobial humoral response	0.00105286	0.0475758	3	30238
GO-BP	male sex differentiation	0.00107049	0.0482243	3	30238
GO-CC	endosome lumen	1.07923e-07	0.000213472	4	30238
GO-CC	ficolin-1-rich granule lumen	3.27362e-07	0.000323761	5	30238
GO-CC	ficolin-1-rich granule	2.33207e-06	0.000894834	5	30238
GO-CC	vacuolar lumen	1.9321e-06	0.000894834	5	30238
GO-CC	lytic vacuole	2.71436e-06	0.000894834	8	30238
GO-CC	lysosome	2.71436e-06	0.000894834	8	30238
GO-CC	endolysosome	6.24484e-06	0.00176461	3	30238
GO-CC	extracellular matrix	2.07186e-05	0.00348115	6	30238
GO-CC	external encapsulating structure	2.09539e-05	0.00348115	6	30238
GO-CC	perinuclear region of cytoplasm	1.8749e-05	0.00348115	7	30238
GO-CC	membrane raft	2.04372e-05	0.00348115	5	30238
GO-CC	membrane microdomain	2.11192e-05	0.00348115	5	30238
GO-CC	secretory granule lumen	3.56784e-05	0.00512986	5	30238
GO-CC	cytoplasmic vesicle lumen	3.83495e-05	0.00512986	5	30238
GO-CC	vesicle lumen	3.89019e-05	0.00512986	5	30238
GO-CC	cell leading edge	0.000141416	0.0174825	5	30238
GO-CC	azurophil granule lumen	0.000160936	0.0187254	3	30238
GO-CC	postsynapse	0.00024763	0.0272118	6	30238
GO-CC	cell-cell junction	0.000344257	0.035839	5	30238
GO-MF	endopeptidase activity	6.88038e-10	3.6005e-06	9	30238
GO-MF	peptidase activity	2.6897e-08	7.03761e-05	9	30238
GO-MF	serine-type peptidase activity	9.82584e-08	0.000153492	6	30238
GO-MF	serine hydrolase activity	1.17327e-07	0.000153492	6	30238
GO-MF	metalloendopeptidase activity	1.7297e-07	0.00018103	5	30238
GO-MF	protein phosphatase binding	8.0885e-07	0.000705452	5	30238
GO-MF	serine-type endopeptidase activity	1.9321e-06	0.00135597	5	30238
GO-MF	metallopeptidase activity	2.33207e-06	0.00135597	5	30238
GO-MF	kinase binding	2.31201e-06	0.00135597	8	30238
GO-MF	phosphatase binding	3.08942e-06	0.00161669	5	30238
GO-MF	protein serine kinase activity	3.41973e-06	0.00162686	6	30238
GO-MF	protein serine/threonine kinase activity	9.6352e-06	0.00420175	6	30238
GO-MF	proteoglycan binding	1.07435e-05	0.00432467	3	30238
GO-MF	protein kinase binding	1.28618e-05	0.00480755	7	30238
GO-MF	protease binding	2.00419e-05	0.00699193	4	30238
GO-MF	cytokine binding	2.24043e-05	0.00732761	4	30238
GO-MF	protein kinase activity	4.49949e-05	0.0138505	6	30238
GO-MF	collagen binding	8.02062e-05	0.0233177	3	30238
GO-MF	enzyme activator activity	0.000104256	0.0287143	6	30238
GO-MF	phosphotransferase activity, alcohol group as acceptor	0.000117773	0.0308153	6	30238
GO-MF	cysteine-type endopeptidase activity	0.000150682	0.0375484	3	30238
GO-MF	kinase activity	0.000171939	0.0408979	6	30238
GO-MF	hormone binding	0.000182784	0.0415874	3	30238
KEGG	AGE-RAGE signaling pathway in diabetic complications	2.36036e-15	8.5917e-13	9	30238
KEGG	Diabetic cardiomyopathy	2.6049e-14	4.74093e-12	10	30238
KEGG	TNF signaling pathway	9.75776e-13	1.18394e-10	8	30238
KEGG	Pathways in cancer	1.31162e-11	1.19357e-09	11	30238
KEGG	Lipid and atherosclerosis	1.18709e-10	8.64203e-09	8	30238
KEGG	Apoptosis	2.03079e-10	1.18934e-08	7	30238
KEGG	Coronavirus disease - COVID-19	2.56549e-10	1.18934e-08	8	30238
KEGG	Fluid shear stress and atherosclerosis	2.61393e-10	1.18934e-08	7	30238
KEGG	Hepatitis B	6.88169e-10	2.78326e-08	7	30238
KEGG	Endocrine resistance	1.58772e-09	5.7793e-08	6	30238
KEGG	Pathways of neurodegeneration - multiple diseases	3.06976e-09	9.31159e-08	9	30238
KEGG	Insulin resistance	2.8458e-09	9.31159e-08	6	30238
KEGG	Human immunodeficiency virus 1 infection	4.43438e-09	1.24163e-07	7	30238
KEGG	Sphingolipid signaling pathway	5.61996e-09	1.46119e-07	6	30238
KEGG	Human T-cell leukemia virus 1 infection	6.28305e-09	1.52469e-07	7	30238
KEGG	Relaxin signaling pathway	8.23678e-09	1.87387e-07	6	30238
KEGG	Apoptosis - multiple species	5.28356e-08	1.1313e-06	4	30238
KEGG	Tuberculosis	6.14598e-08	1.24285e-06	6	30238
KEGG	GnRH signaling pathway	7.4489e-08	1.39911e-06	5	30238
KEGG	NOD-like receptor signaling pathway	7.68741e-08	1.39911e-06	6	30238
KEGG	Kaposi sarcoma-associated herpesvirus infection	9.53443e-08	1.65264e-06	6	30238
KEGG	Inflammatory mediator regulation of TRP channels	1.02004e-07	1.68771e-06	5	30238
KEGG	Proteoglycans in cancer	1.20782e-07	1.88728e-06	6	30238
KEGG	Chagas disease	1.24436e-07	1.88728e-06	5	30238
KEGG	Prostate cancer	1.43695e-07	2.0922e-06	5	30238
KEGG	Toxoplasmosis	1.89279e-07	2.64991e-06	5	30238
KEGG	Leukocyte transendothelial migration	2.25547e-07	2.93212e-06	5	30238
KEGG	Human cytomegalovirus infection	2.20881e-07	2.93212e-06	6	30238
KEGG	Neurotrophin signaling pathway	2.67114e-07	3.35274e-06	5	30238
KEGG	Alzheimer disease	2.81996e-07	3.42156e-06	7	30238
KEGG	Salmonella infection	4.088e-07	4.80011e-06	6	30238
KEGG	Shigellosis	4.28237e-07	4.87119e-06	6	30238
KEGG	Estrogen signaling pathway	5.54754e-07	6.1191e-06	5	30238
KEGG	Non-alcoholic fatty liver disease	1.01324e-06	1.08476e-05	5	30238
KEGG	MAPK signaling pathway	1.15594e-06	1.20218e-05	6	30238
KEGG	Fc epsilon RI signaling pathway	1.23223e-06	1.24592e-05	4	30238
KEGG	Epithelial cell signaling in Helicobacter pylori infection	1.38266e-06	1.36024e-05	4	30238
KEGG	Autophagy - animal	1.45657e-06	1.39524e-05	5	30238
KEGG	Colorectal cancer	3.12621e-06	2.91779e-05	4	30238
KEGG	Epstein-Barr virus infection	3.66393e-06	3.33418e-05	5	30238
KEGG	IL-17 signaling pathway	4.44196e-06	3.9436e-05	4	30238
KEGG	Chemical carcinogenesis - reactive oxygen species	6.16373e-06	5.3419e-05	5	30238
KEGG	C-type lectin receptor signaling pathway	6.61533e-06	5.59995e-05	4	30238
KEGG	Toll-like receptor signaling pathway	7.67373e-06	6.34827e-05	4	30238
KEGG	HIF-1 signaling pathway	7.95678e-06	6.43615e-05	4	30238
KEGG	T cell receptor signaling pathway	1.1987e-05	9.28356e-05	4	30238
KEGG	Growth hormone synthesis, secretion and action	1.1987e-05	9.28356e-05	4	30238
KEGG	Prion disease	1.64116e-05	0.000124454	5	30238
KEGG	Measles	2.00419e-05	0.000148882	4	30238
KEGG	Type II diabetes mellitus	2.22431e-05	0.000159905	3	30238
KEGG	Osteoclast differentiation	2.24043e-05	0.000159905	4	30238
KEGG	Alcoholic liver disease	2.30256e-05	0.000161179	4	30238
KEGG	Retrograde endocannabinoid signaling	2.63234e-05	0.000177439	4	30238
KEGG	Phospholipase D signaling pathway	2.63234e-05	0.000177439	4	30238
KEGG	Adrenergic signaling in cardiomyocytes	2.99555e-05	0.000198251	4	30238
KEGG	MicroRNAs in cancer	3.12363e-05	0.000203036	5	30238
KEGG	Efferocytosis	3.23038e-05	0.000206291	4	30238
KEGG	Hepatitis C	3.39424e-05	0.000213018	4	30238
KEGG	VEGF signaling pathway	4.64603e-05	0.000286187	3	30238
KEGG	Influenza A	4.71738e-05	0.000286187	4	30238
KEGG	Herpes simplex virus 1 infection	5.74583e-05	0.000342866	4	30238
KEGG	Amyotrophic lateral sclerosis	6.49078e-05	0.000375023	5	30238
KEGG	Neuroactive ligand-receptor interaction	6.40861e-05	0.000375023	5	30238
KEGG	Renin secretion	7.06293e-05	0.000401704	3	30238
KEGG	Adipocytokine signaling pathway	7.37333e-05	0.000412906	3	30238
KEGG	Neutrophil extracellular trap formation	7.65852e-05	0.000417922	4	30238
KEGG	Prolactin signaling pathway	7.69252e-05	0.000417922	3	30238
KEGG	Focal adhesion	8.77158e-05	0.000462732	4	30238
KEGG	Pathogenic Escherichia coli infection	8.77158e-05	0.000462732	4	30238
KEGG	Platinum drug resistance	9.05946e-05	0.000471092	3	30238
KEGG	Pertussis	0.000101825	0.00052203	3	30238
KEGG	EGFR tyrosine kinase inhibitor resistance	0.000109794	0.000555068	3	30238
KEGG	Chemical carcinogenesis - receptor activation	0.000113446	0.000565675	4	30238
KEGG	ErbB signaling pathway	0.000136112	0.000669525	3	30238
KEGG	Small cell lung cancer	0.000171634	0.000832999	3	30238
KEGG	Choline metabolism in cancer	0.000206472	0.000955791	3	30238
KEGG	Fc gamma R-mediated phagocytosis	0.000206472	0.000955791	3	30238
KEGG	Aldosterone synthesis and secretion	0.000200374	0.000955791	3	30238
KEGG	Calcium signaling pathway	0.000207438	0.000955791	4	30238
KEGG	Amoebiasis	0.000232066	0.0010559	3	30238
KEGG	Progesterone-mediated oocyte maturation	0.00028923	0.00129975	3	30238
KEGG	Serotonergic synapse	0.000320928	0.00140744	3	30238
KEGG	Parathyroid hormone synthesis, secretion and action	0.000320928	0.00140744	3	30238
KEGG	Cholinergic synapse	0.000329187	0.00142648	3	30238
KEGG	Thyroid hormone signaling pathway	0.000381633	0.00163429	3	30238
KEGG	Dopaminergic synapse	0.000480475	0.00203364	3	30238
KEGG	FoxO signaling pathway	0.000491174	0.00205323	3	30238
KEGG	Natural killer cell mediated cytotoxicity	0.000502025	0.00205323	3	30238
KEGG	Vascular smooth muscle contraction	0.000502025	0.00205323	3	30238
KEGG	Insulin signaling pathway	0.000546965	0.00218786	3	30238
KEGG	Yersinia infection	0.000546965	0.00218786	3	30238
KEGG	Human papillomavirus infection	0.000577691	0.00228565	4	30238
KEGG	Spinocerebellar ataxia	0.000619079	0.00242306	3	30238
KEGG	Gastric cancer	0.000697007	0.00269905	3	30238
KEGG	mTOR signaling pathway	0.000810274	0.00310463	3	30238
KEGG	Necroptosis	0.000825204	0.0031289	3	30238
KEGG	Hepatocellular carcinoma	0.0010011	0.00375669	3	30238
KEGG	Protein processing in endoplasmic reticulum	0.00101817	0.00378176	3	30238
KEGG	Wnt signaling pathway	0.00107049	0.00393593	3	30238
