# Supplementary material for: Network Toxicology Reveals the Mechanisms of the Plasticizer Metabolite MECPP in Metabolic Diseases
Source: Int J Mol Sci. 2026 Apr 16;27(8):3550. doi: 10.3390/ijms27083550 (PMC13117022; doi:10.3390/ijms27083550)
Supplement: Supplementary file 1 [file ijms-27-03550-s001.zip › Table S8.xlsx]

## Sheet: Sheet1
Gene Symbol	Centrality Score	Cluster Score	Hub Gene Rank (MCC)	Shared in ≥2 Methods	Shared in All Methods
CASP3	Top rank (Betweenness: 752.02)	Clustered (Cluster 1)	1	Yes	Yes
BCL2	Degree: 29	Clustered (Cluster 1)	2	Yes	Yes
MMP9	Degree: 28	Clustered (Cluster 1)	3	Yes	Yes
APP	Degree: 19	Seed (Cluster 1)	-	Yes	-
BCL2L1	Degree: 19	Clustered (Cluster 1)	-	Yes	-
CTSS	Degree: 19	Clustered (Cluster 1)	4	Yes	-
MMP2	Degree: 18	Clustered (Cluster 1)	5	Yes	Yes
MAPK14	Degree: 16	-	-	Yes	-
TNFRSF1A	Degree: 16	-	-	Yes	-
ELANE	-	Clustered (Cluster 1)	-	Yes	-
PIK3CA	-	Unclustered (Cluster 1)	-	Yes	-
ACE	-	Clustered (Cluster 1)	10	Yes	-
CTSB	-	Clustered (Cluster 1)	6	Yes	Yes
CTSL	-	Clustered (Cluster 1)	7	Yes	Yes
MMP7	-	Clustered (Cluster 1)	9	Yes	Yes
ABL1	-	Unclustered (Cluster 1)	-	Yes	-
CTSK	-	Clustered (Cluster 1)	-	Yes	-
ADAM17	-	Clustered (Cluster 1)	8	Yes	Yes
Notes:
Centrality Score: Calculated by cytoNCA (topological centrality metric).
Cluster Score: Generated by MCODE (module detection algorithm).
Hub Gene Rank: Ranked by Maximal Clique Centrality (MCC) via cytoHubba.
